# Supplementary material for: Differential expression and global analysis of miR156/SQUAMOSA promoter binding-like proteins (SPL) module in oat
Source: Sci Rep. 2024 Apr 30;14:9928. doi: 10.1038/s41598-024-60739-7 (PMC11061197; doi:10.1038/s41598-024-60739-7)
Supplement: Supplementary file 1 — Supplementary Information. [file 41598_2024_60739_MOESM1_ESM.xlsx]

## Sheet: S. Table 1
	Table S1. Cis-regulatory elements in the promoter region of AsSPL in this study.
	Category	Cis-regulatory elements	Sequence	Function	Number of genes	Gene name
1	Devolepment related elements	as-1	TGACG	root-specific expression	16	AsSPL1A,AsSPL1C,AsSPL1D,AsSPL3C,AsSPL6A,AsSPL6D,AsSPL9C,AsSPL13A,AsSPL13C,AsSPL13D,AsSPL15C,AsSPL16C,AsSPL16D,AsSPL17A,AsSPL17D,AsSPL23D
2	Devolepment related elements	CAT-box	GCCACT	cis-acting regulatory element related to meristem expression	13	AsSPL1C,AsSPL1D,AsSPL3A,AsSPL3C,AsSPL3D,AsSPL9A,AsSPL9C,AsSPL9D,AsSPL15A,AsSPL15C,AsSPL15D,AsSPL16C,AsSPL16D
3	Devolepment related elements	CCAAT-box	CAACGG	MYBHv1 binding site	9	AsSPL1C,AsSPL1D,AsSPL3A,AsSPL3D,AsSPL9C,AsSPL11C,AsSPL15C,AsSPL17A,AsSPL17D
4	Devolepment related elements	AAGAA-motif	GAAAGAA	involved in endosperm-specific negative expression	5	AsSPL6D,AsSPL11C,AsSPL13A,AsSPL15D,AsSPL17A
5	Devolepment related elements	O2-site	GATGATGTGG	cis-acting regulatory element involved in zein metabolism regulation	16	AsSPL1A,AsSPL1D,AsSPL3C,AsSPL6A,AsSPL6D,AsSPL9A,AsSPL9C,AsSPL9D,AsSPL11A,AsSPL11D,AsSPL13A,AsSPL13D,AsSPL15A,AsSPL15C,AsSPL15D,AsSPL17C
6	Devolepment related elements	GCN4_motif	TGAGTCA	cis-regulatory element involved in endosperm expression	7	AsSPL11A,AsSPL11C,AsSPL11D,AsSPL16A,AsSPL17A,AsSPL17C,AsSPL17D
7	Devolepment related elements	AC-I	(T/C)C(T/C)(C/T)ACC(T/C)ACC	negative regulation of phloem expression; restricting the vascular expression to the xylem	1	AsSPL9C
8	Devolepment related elements	HD-Zip 1	CAAT(A/T)ATTG	element involved in differentiation of the palisade mesophyll cells	4	AsSPL1A,AsSPL16A,AsSPL16C,AsSPL16D
9	Devolepment related elements	RY-element	CATGCATG	cis-acting regulatory element involved in seed-specific regulation	1	AsSPL3C
10	Devolepment related elements	AC-II	TCACCAACCCCC	negative regulation of phloem expression; restricting the vascular expression to the xylem	1	AsSPL15C
11	Devolepment related elements	dOCT	CTCGGATC	meristem specific activation	1	AsSPL17C
12	Devolepment related elements	motif I	gGTACGTGGCG	cis-acting regulatory element root specific	1	AsSPL1D
13	Environmental stress-related element	ARE	AAACCA	cis-acting regulatory element essential for the anaerobic induction	12	AsSPL3C,AsSPL6A,AsSPL6C,AsSPL6D,AsSPL11A,AsSPL11C,AsSPL11D,AsSPL16A,AsSPL16C,AsSPL16D,AsSPL17A,AsSPL17D
14	Environmental stress-related element	GC-motif	CCCCCG	enhancer-like element involved in anoxic specific inducibility	10	AsSPL1A,AsSPL1D,AsSPL3D,AsSPL9C,AsSPL9D,AsSPL11C,AsSPL15C,AsSPL15D,AsSPL17A,AsSPL23D
15	Environmental stress-related element	LTR	CCGAAA	enhancer-like element involved in anoxic specific inducibility	5	AsSPL3C,AsSPL6A,AsSPL6C,AsSPL11C,AsSPL15C
16	Environmental stress-related element	MBS	CAACTG	MYB binding site involved in drought-inducibility	5	AsSPL1C,AsSPL6D,AsSPL11D,AsSPL17C
17	Environmental stress-related element	W box	CAACTG	wounding and pathogen responsiveness ( Binds WRKY type transcription factors)	7	AsSPL1A,AsSPL1C,AsSPL3C,AsSPL11D,AsSPL16C,AsSPL16D,AsSPL17C
18	Environmental stress-related element	box S	AGCCACC	wounding and pathogen responsiveness	3	AsSPL15C,AsSPL16C,AsSPL16D
19	Environmental stress-related element	WUN-motif	AAATTTCTT	wound-responsive element	5	AsSPL1A,AsSPL13C,AsSPL15A,AsSPL16C,AsSPL16D
20	Environmental stress-related element	TC-rich repeats	ATTCTCTAAC	cis-acting element involved in defense and stress responsiveness	9	AsSPL1A,AsSPL1D,AsSPL9A,AsSPL9D,AsSPL11A,AsSPL11D,AsSPL16A,AsSPL16C,AsSPL16D
21	Hormone responsive elements	ABRE	ACGTG	cis-acting element involved in the abscisic acid responsiveness	22	AsSPL1A,AsSPL1C,AsSPL1D,AsSPL3C,AsSPL6A,AsSPL6D,AsSPL9A,AsSPL9C,AsSPL9D,AsSPL11A,AsSPL11C,AsSPL11D,AsSPL13C,AsSPL13D,AsSPL15A,AsSPL15C,AsSPL15D,AsSPL16A,AsSPL17A,AsSPL17C,AsSPL17D,AsSPL23D
22	Hormone responsive elements	TGACG-motif	TGACG	cis-acting regulatory element involved in the MeJA-responsiveness	16	AsSPL1A,AsSPL1C,AsSPL1D,AsSPL3C,AsSPL6A,AsSPL6D,AsSPL9C,AsSPL13A,AsSPL13C,AsSPL13D,AsSPL15C,AsSPL16C,AsSPL16D,AsSPL17A,AsSPL17D,AsSPL23D
23	Hormone responsive elements	CGTCA-motif	CGTCA	cis-acting regulatory element involved in the MeJA-responsiveness	16	AsSPL1A,AsSPL1C,AsSPL1D,AsSPL3C,AsSPL6A,AsSPL6D,AsSPL9C,AsSPL13A,AsSPL13C,AsSPL13D,AsSPL15C,AsSPL16C,AsSPL16D,AsSPL17A,AsSPL17D,AsSPL23D
24	Hormone responsive elements	TGA-Box	TGACGTAA	part of an auxin-responsive element	3	AsSPL9C,AsSPL13A,AsSPL23D
25	Hormone responsive elements	TGA-element	AACGAC	auxin-responsive element	4	AsSPL13A,AsSPL13C,AsSPL13D,AsSPL15A
26	Hormone responsive elements	P-box	CCTTTTG	gibberellin-responsive element	3	AsSPL13A,AsSPL13D,AsSPL17C
27	Hormone responsive elements	ERE	ATTTCATA	ethylene-responsive element	4	AsSPL9A,AsSPL9D,AsSPL15A,AsSPL15D
28	Hormone responsive elements	GARE-motif	TCTGTTG	gibberellin-responsive element	1	AsSPL16A
29	Hormone responsive elements	TCA-element	CCATCTTTTT	cis-acting element involved in salicylic acid responsiveness	5	AsSPL1D,AsSPL11A,AsSPL11C,AsSPL11D,AsSPL15D
30	Hormone responsive elements	AuxRR-core	GGTCCAT	cis-acting regulatory element involved in auxin responsiveness	4	AsSPL3C,AsSPL16C,AsSPL16D,AsSPL23D
31	Hormone responsive elements	TATC-box	TATCCCA	cis-acting element involved in gibberellin-responsiveness	1	AsSPL1C,
32	Light responsive elements	G-Box	CACGTT	cis-acting regulatory element involved in light responsiveness	21	AsSPL1A,AsSPL1C,AsSPL1D,AsSPL3C,AsSPL6A,AsSPL6D,AsSPL9A,AsSPL9C,AsSPL9D,AsSPL11C,AsSPL13A,AsSPL13C,AsSPL13D,AsSPL15A,AsSPL15C,AsSPL15D,AsSPL16A,AsSPL17A,AsSPL17C,AsSPL17D,AsSPL23D
33	Light responsive elements	3-AF1 binding site	TAAGAGAGGAA	light responsive element	2	AsSPL6A,AsSPL6D
34	Light responsive elements	Sp1	GGGCGG	light responsive element	12	AsSPL1A,AsSPL1C,AsSPL6A,AsSPL6D,AsSPL9C,AsSPL11C,AsSPL15A,AsSPL15C,AsSPL17A,AsSPL17C,AsSPL17D,AsSPL23D
35	Light responsive elements	TCCC-motif	TCTCCCT	part of a light responsive element	7	AsSPL6D,AsSPL11A,AsSPL11D,AsSPL15C,AsSPL16A,AsSPL16C,AsSPL16D
36	Light responsive elements	ATC-motif	TGCTATCCA	part of a conserved DNA module involved in light responsiveness	3	AsSPL11A,AsSPL11C,AsSPL11D
37	Light responsive elements	Box 4	ATTAAT	part of a conserved DNA module involved in light responsiveness	11	AsSPL1A,AsSPL1C,AsSPL11A,AsSPL11C,AsSPL11D,AsSPL13A,AsSPL13C,AsSPL13D,AsSPL15A,AsSPL15D,AsSPL23D
38	Light responsive elements	GT1-motif	GGTTAA	light responsive element	8	AsSPL1D,AsSPL3A,AsSPL3D,AsSPL9C,AsSPL16A,AsSPL16C,AsSPL16D,AsSPL23D
39	Light responsive elements	TCT-motif	TCTTAC	part of a light responsive element	8	AsSPL6A,AsSPL6D,AsSPL9C,AsSPL15A,AsSPL15D,AsSPL16A,AsSPL16C,AsSPL16D
40	Light responsive elements	GATA-motif	GATAGGA	part of a light responsive element	2	AsSPL16C,AsSPL16D
41	Light responsive elements	C-box	ACGAGCACCGCC	cis-acting element involved in light responsiveness	2	AsSPL6A,AsSPL6D
42	Light responsive elements	ACE	GACACGTATG	cis-acting element involved in light responsiveness	2	AsSPL1C,AsSPL1D,
43	Light responsive elements	MRE	AACCTAA	MYB binding site involved in light responsiveness	2	AsSPL1A,AsSPL17D
44	Light responsive elements	AE-box	AGAAACTT	part of a module for light response	4	AsSPL6A,AsSPL6D,AsSPL9A,AsSPL9C
45	Light responsive elements	chs-CMA2b	GAACCTACACAC	part of a light responsive element	2	AsSPL9A,AsSPL9D
46	Light responsive elements	GATT-motif	CTCCTGATTAGC	part of a light responsive element	1	AsSPL23D
47	Light responsive elements	GTGGC-motif	CAGCGTGTGGC	part of a light responsive element	2	AsSPL17A,AsSPL17D
48	Light responsive elements	CAG-motif	GAAAGGCAGAC	part of a light responsive element	1	AsSPL6A
49	Light responsive elements	I-box	TGATAATGT	part of a light responsive element	5	AsSPL6A,AsSPL13D,AsSPL15A,AsSPL17D,AsSPL23D
50	Light responsive elements	ATCT-motif	AATCTAATCC	part of a conserved DNA module involved in light responsiveness	3	AsSPL3A,AsSPL3D,AsSPL15C
51	Light responsive elements	GA-motif	ATAGATAA	part of a light responsive element	3	AsSPL6A,AsSPL6D,AsSPL16A
52	Light responsive elements	LAMP-element	CCTTATCCA	part of a light responsive element	3	AsSPL1A,AsSPL1D,AsSPL11D
53	Other elements	Unnamed__4	CTCC		4	AsSPL1A,AsSPL1C,AsSPL1D,AsSPL3A
54	Other elements	STRE	AGGGG		25	AsSPL1A,AsSPL1C,AsSPL1D,AsSPL3A,AsSPL3C,AsSPL3D,AsSPL6A,AsSPL6C,AsSPL6D,AsSPL9A,AsSPL9C,AsSPL9D,AsSPL11C,AsSPL13A,AsSPL13C,AsSPL13D,AsSPL15A,AsSPL15C,AsSPL15D,AsSPL16A,AsSPL16C,AsSPL16D,AsSPL17A,AsSPL17C,AsSPL17D,AsSPL23D
55	Other elements	MYC	CAATTG		20	AsSPL1A,AsSPL1D,AsSPL3A,AsSPL3C,AsSPL3D,AsSPL6A,AsSPL6D,AsSPL9A,AsSPL9C,AsSPL9D,AsSPL11A,AsSPL11C,AsSPL11D,AsSPL13A,AsSPL13C,AsSPL13D,AsSPL16A,AsSPL16C,AsSPL16D,AsSPL17A
56	Other elements	MYB	CAACAG		26	AsSPL1A,AsSPL1C,AsSPL3A,AsSPL3C,AsSPL3D,AsSPL6A,AsSPL6C,AsSPL6D,AsSPL9A,AsSPL9C,AsSPL9D,AsSPL11A,AsSPL11C,AsSPL11D,AsSPL13A,AsSPL13D,AsSPL15A,AsSPL15C,AsSPL15D,AsSPL16A,AsSPL16C,AsSPL16D,AsSPL17A,AsSPL17C,AsSPL17D,AsSPL23D
57	Other elements	WRE3	CCACCT		7	AsSPL1A,AsSPL3A,AsSPL3D,AsSPL16A,AsSPL16C,AsSPL16D,AsSPL23D
58	Other elements	Myb-binding site	CAACAG		10	AsSPL1A,AsSPL3C,AsSPL6C,AsSPL9A,AsSPL9C,AsSPL9D,AsSPL11A,AsSPL16A,AsSPL17A,AsSPL17D
59	Other elements	Myb	TAACTG		11	AsSPL1A,AsSPL1C,AsSPL3C,AsSPL6D,AsSPL11A,AsSPL11C,AsSPL11D,AsSPL13A,AsSPL13C,AsSPL13D,AsSPL17C
60	Other elements	ABRE2	CCACGTGG		1	AsSPL3C
61	Other elements	ABRE4	CACGTA		15	AsSPL1C,AsSPL1D,AsSPL6A,AsSPL6D,AsSPL9A,AsSPL9D,AsSPL11A,AsSPL11C,AsSPL13A,AsSPL13C,AsSPL13D,AsSPL15A,AsSPL15C,AsSPL17A,AsSPL17D
62	Other elements	ABRE3a	TACGTG		16	AsSPL1A,AsSPL1C,AsSPL1D,AsSPL6A,AsSPL6D,AsSPL9A,AsSPL9D,AsSPL11A,AsSPL11C,AsSPL13A,AsSPL13C,AsSPL13D,AsSPL15A,AsSPL15C,AsSPL17A,AsSPL17D
63	Other elements	Unnamed__2	AACCTAACCT		4	AsSPL1A,AsSPL1C,AsSPL1D,AsSPL3A
64	Other elements	MYB recognition site	CCGTTG		9	AsSPL1C,AsSPL1D,AsSPL3A,AsSPL3D,AsSPL9C,AsSPL11C,AsSPL15C,AsSPL17A,AsSPL17D
65	Other elements	AT~TATA-box	TATATA		8	AsSPL1A,AsSPL6A,AsSPL6D,AsSPL9A,AsSPL9D,AsSPL15A,AsSPL15C,AsSPL15D
66	Other elements	MYB-like sequence	TAACCA		4	AsSPL1A,AsSPL1C,AsSPL16A,AsSPL23D
67	Other elements	DRE core	GCCGAC		7	AsSPL1D,AsSPL3C,AsSPL6D,AsSPL9C,AsSPL11A,AsSPL11D,AsSPL23D
68	Other elements	Myc	TCTCTTA		3	AsSPL6A,AsSPL11A,AsSPL13D
69	Other elements	TATA	TATAAAAT		3	AsSPL9D,AsSPL13A,AsSPL13C
70	Other elements	CTAG-motif	ACTAGCAGAA		4	AsSPL1C,AsSPL16C,AsSPL16D,AsSPL17A
71	Other elements	MBSI	aaaAaaC(G/C)GTTA	MYB binding site involved in flavonoid biosynthetic genes regulation	3	AsSPL9C,AsSPL16C,AsSPL16D
72	Other elements	AP-1	TGAGTTAG		3	AsSPL16A,AsSPL16C,AsSPL16D
73	Other elements	Box II- like sequence	TCCGTGTACCA		1	AsSPL1D
74	Other elements	CARE	CAACTCCC		5	AsSPL1A,AsSPL1C,AsSPL9A,AsSPL9D,AsSPL17C
75	Promoter related element	TATA-box	TATA	core promoter element around -30 of transcription start	28	AsSPL1A,AsSPL1C,AsSPL1D,AsSPL3A,AsSPL3C,AsSPL3D,AsSPL6A,AsSPL6C,AsSPL6D,AsSPL9A,AsSPL9C,AsSPL9D,AsSPL11A,AsSPL11C,AsSPL11D,AsSPL13A,AsSPL13C,AsSPL13D,AsSPL15A,AsSPL15C,AsSPL15D,AsSPL16A,AsSPL16C,AsSPL16D,AsSPL17A,AsSPL17C,AsSPL17D,AsSPL23D
76	Promoter related element	CAAT-box	CAAT		28	AsSPL1A,AsSPL1C, AsSPL1D,AsSPL3A,AsSPL3C,AsSPL3D,AsSPL6A,AsSPL6C,AsSPL6D,AsSPL9A,AsSPL9C,AsSPL9D,AsSPL11A,AsSPL11C,AsSPL11D,AsSPL13A,AsSPL13C,AsSPL13D,AsSPL15A,AsSPL15C,AsSPL15D,AsSPL16A,AsSPL16C,AsSPL16D,AsSPL17A,AsSPL17C,AsSPL17D,AsSPL23D
77	Promoter related element	CCGTCC motif	CCGTCC		14	AsSPL1A,AsSPL1C,AsSPL3A,AsSPL3D,AsSPL6A,AsSPL6D,AsSPL9A,AsSPL9C,AsSPL9D,AsSPL13C,AsSPL17A,AsSPL17C,AsSPL17D,AsSPL23D
78	Promoter related element	A-box	CCGTCC	cis-acting regulatory element	14	AsSPL1A,AsSPL1C,AsSPL3A,AsSPL3D,AsSPL6A,AsSPL6D,AsSPL9A,AsSPL9C,AsSPL9D,AsSPL13C,AsSPL17A,AsSPL17C,AsSPL17D,AsSPL23D
79	Site-binding related elements	Unnamed__1	CGTGG		4	AsSPL1A,AsSPL1C, AsSPL1D,AsSPL3C
80	Site-binding related elements	E2Fb	TTTGCCGC		1	AsSPL16A
81	Site-binding related elements	Unnamed__10	TCCACGTAGA		1	AsSPL3C
82	Site-binding related elements	Box III	atCATTTTCACt	protein binding site	3	AsSPL11A,AsSPL11C,AsSPL11D
83	Site-binding related elements	HD-Zip 3	GTAAT(G/C)ATTAC	protein binding site	1	AsSPL6A

## Sheet: S. Table 2
Table S2. AsmiR156 target site prediction in oat AsSPLs
Gene	Target_Acc.	miRNA_start	miRNA_end	Target_start	Target_end	miRNA_aligned_fragment	Target_aligned_fragment	Inhibition	Matching (%)
AsSPL3A	AVESA.00010b.r2.1AG0030000	1	21	1390	1410	UGACAGAAGAGAGUGAGCACA	ACUGUCUUCUCUCUCUCGUAG	Cleavage	85.7
AsSPL3C	AVESA.00010b.r2.6CG1116620	1	21	4377	4397	UGACAGAAGAGAGUGAGCACA	ACUGUCUUCUCUCUCUCGUAG	Cleavage	85.7
AsSPL3D	AVESA.00010b.r2.2DG0387650	1	21	1378	1398	UGACAGAAGAGAGUGAGCACA	ACUGUCUUCUCUCUCUCGUAG	Cleavage	85.7
AsSPL11A	AVESA.00010b.r2.6AG1006610	1	21	2516	2536	UGACAGAAGAGAGUGAGCACA	ACUGUCUUCUCUCUCUCGUGC	Cleavage	85.7
AsSPL11C	AVESA.00010b.r2.6CG1110970	1	21	745	765	UGACAGAAGAGAGUGAGCACA	ACUGUCUUCUCUCUCUCGUGC	Cleavage	85.7
AsSPL11D	AVESA.00010b.r2.2DG0382760	1	21	921	941	UGACAGAAGAGAGUGAGCACA	ACUGUCUUCUCUCUCUCGUGC	Cleavage	85.7
AsSPL13A	AVESA.00010b.r2.2AG0198950	1	21	702	722	UGACAGAAGAGAGUGAGCACA	ACUGUCUUCUCUCCCUCGUAC	Cleavage	85.7
AsSPL13C	AVESA.00010b.r2.2CG0276270	1	21	717	737	UGACAGAAGAGAGUGAGCACA	ACUGUCUUCUCUCCCUCGUAC	Cleavage	85.7
AsSPL13D	AVESA.00010b.r2.2DG0349760	1	21	671	691	UGACAGAAGAGAGUGAGCACA	ACUGUCUUCUCUCCCUCGUAC	Cleavage	85.7
AsSPL16A	AVESA.00010b.r2.5AG0853240	1	21	1637	1657	UGACAGAAGAGAGUGAGCACA	ACUGUCUUCUCUCUCUCGUGU	Cleavage	95.2
AsSPL16C	AVESA.00010b.r2.5CG0880720	1	21	1604	1624	UGACAGAAGAGAGUGAGCACA	ACUGUCUUCUCUCUCUCGUGU	Cleavage	95.2
AsSPL16D	AVESA.00010b.r2.5DG0956210	1	21	1650	1670	UGACAGAAGAGAGUGAGCACA	ACUGUCUUCUCUCUCUCGUGU	Cleavage	95.2
AsSPL17A	AVESA.00010b.r2.5AG0851230	1	21	1102	1122	UGACAGAAGAGAGUGAGCACA	ACUGUCUUCUCUCUCUCGUGU	Cleavage	95.2
AsSPL17C	AVESA.00010b.r2.5CG0882850	1	21	1143	1163	UGACAGAAGAGAGUGAGCACA	ACUGUCUUCUCUCUCUCGUGU	Cleavage	95.2
AsSPL17D	AVESA.00010b.r2.5DG0958590	1	21	929	949	UGACAGAAGAGAGUGAGCACA	ACUGUCUUCUCUCUCUCGUGU	Cleavage	95.2
AsSPL23D	AVESA.00010b.r2.4DG0772040	1	21	1949	1969	UGACAGAAGAGAGUGAGCACA	ACUGUCUUCUCUCUCUCGUGU	Cleavage	95.2

## Sheet: S.Table 3
Table S3. Genomic sequences of 28 oat SPL genes
Gene	Gene Symbol	Sequence
AsSPL1A	AVESA.00010b.r2.3AG0429080	ATGGATGCCGGGTTCCTGCAGGAAGGCGCCCAAACTGGTTTGAAGAGAATGCCCAGTGGTCTCAAGAACAAGAAGAAGGGCCACGAGTGGGATTTGAACGACTGGAGATGGGATGGCAACATGTTCCTGGCCACGCCGTCGTCAAATGCCGACGCCCCGTCGGGATGCAGCAGCAGGGAGCTGGGGCGAGCTGAGGAGGGTATTACTTTTGGTGTTGCTGACAAGAGGAGGAGAGTCTCATCGGCGGACAACCACGAGGGCTGCAGCAATGCTGCGGTTACTAAAGGACATCATGACAGGGTTGCTGTTAGGAGAGGACAGATCAGCGAAGAAGAGAGACCTGCAAATGCGACAGGTGCATGTTCGAGTTCTGCTCCATCTTGCCAAGTTGATGGCTGC…
AsSPL1C	AVESA.00010b.r2.3CG0485440	TGAGGGCCGATCGGTAACCAAGGTCCAAAGACAAAGGAGTGTCCTGCTCTTCCGAGGTCCAACCACCTCCTGCCGTCGCTGTCCGAGACGAAGCTGCCAAACGCCAGTTAGGGGGAAGAAAAAGAGGTTCCGATGATGTGAAATATACATATGCCGGCGCGGGGGAGGTCCTGCCTCCCCAAGGTACTCTCACCCCTGGTTCCCCCATTCCTCGGTCCACCTCCTCTTCTGCCCCAACCAACTCCACTCCGCCGCCCCATGTCCATGCCCTGGGAGATGATGAGGCTGCTGACCTACCCTGCCCAATTCTTGACTTGACTTTCTCACCACTGAGTATTTACTTCCTCTTCTGTGCCCCCAATATTTGCTAACATATCTCAGGAGCTCGTGTAGTTTCTT…
AsSPL1D*	AVESA.00001b.r3.3Dg0000777	AACAGTAGCGTCAGAACTCAGAAACGCAACTCCCGCGGCCGGGTAGCCGCAGCTCGCGAGGTCGATCGGTAACCAAGGTCCAAAGACAAAGAAGTGTCCTGCTCTTCCGAGGTCCAAACACCTCCTGCCGTCCCTGTCCGAGCCGAAGCTGCCAAACGCCAGTTAGGGGGAAGAAAAAGAGGTTCCGATGATGTGAAATATACATATGCCGGCGCGGGGGAGGTCCTGCCTCCCCAAGGTACTCTCGCCCCTGGTTCCCCCAATCCTCGGTCCACCTCCTGTTCTGCCCCAACCAACTCCACTCCGCCGCCCCATGTCCATGACCGGGAAGATGATGAGGCTGCTGACCTACCCTGCCCAATTCTTGACTTGACTTTCTCTCGCACCACTGAGTATTTA…
AsSPL3A	AVESA.00010b.r2.1AG0030000	ATGGTTCTCTGCCGTGCTGCTGCTGCTGCTGATTGGGGAAGCTGCTCCAGGCTTCCAGGAGGGGGAATCTGCTGCTGTCTTCCTTATTTTCCTGGGAGAGAAGAAGAAGGAAGAAGGTACCCTGATCTTTGGTCCCTCAAGGTACTTGTGTTTCCCCCTTTTCCTTGTTTCTTTTTTTGTCTTTCTTGCTGCTGGAAATGGAATGATGAAAATTGATGATGGTGTGGTATTCCCCTAGTAAAGGTAGGGGAACTGCTCTGCGTGCTCTCTGTTGCCGAGTAGTACATGACATTCATGATACTGGCGGCATCCTGTGTACTTCTCTCTTGCTCCAGTGATGCATAGTGTGTTCCTTCCAAGTCTGTTTTTCATTGACTTTTTGAAGAACATAATTTGTCC…
AsSPL3C	AVESA.00010b.r2.6CG1116620	TCTCTCGGGGACGGTGTCAGGGAGGGCATGTGCCTGGTTGTTGCTCTGTGTGAATGGAGATAGATAGATGCAGTAGCCGTCCACTTGACACTTCCTGTTCATCTCAGCCTCACTCAGTCAGTCAGGTGGGGGCATCAACCCAGGGCATGAAAAAAAGTTGGCTCTGTGTGTGTACAGGATTATTTGCGAGTCTTGTCTTTCTTAGTATCTGCTAGCTCTCCTTTCTTGTCTTCCGGATTTTGAGAGGCCCTCCTCGGCTCATCTCGTCTTCCCCGGCGCGCAGTGCCTGCCAGGCAGAAGGATTGCAAGGGGACAAAGATTCTCCAGCAAAAAGGGGAGATCGTACGTACCACCAGTAAGTGAGATTCTTGAGTTTTTTTGCCCCTTTCTTTTACACAT…
AsSPL3D	AVESA.00010b.r2.2DG0387650	ATGGTTCTCTGCCGTGCTGCTGCTGCTGCTGATTGGGGAAGCTGCTCCAGGCTTCCAGGAGGGGGAATCTGCTGCTGTCTTCCTTATTTTCCTGGGAGAGAAGAAGAAGGAAGAAGGTACCCTGATCTTTGGTCCCTCAAGGTACTTGTGTTTCCCCCTTTTCCTTGTTTCTTTTTTTGTCTTTCTTGCTGCTGGAAATGGAATGATGAAAATTGATGATGGTGTGGTATTCCCCTAGTAAAGGTAGGGAAACTGCTCTGCGTTCTCTCTGTTGCCGAGTAGTACATGACATTCATGATACTGGCGGCATCCTGTGTACTTCTCTCTTGCTCCAGTGATGCATAGTGTGTTCCTTCCAAGTCTGTTTTTCATTGACTTTTCGAAGAACATGATTTGTCC…
AsSPL6A	AVESA.00010b.r2.4AG0617780	ATCGCCTCCACCATCTCTTGCCTCGCTCTTTCCCCTCCCTCCCTCCCAGTCCTCCTCTGTTCTCCCTCGACTCCGTTGCTCCCCAGTCCATTCCCACCAGAATCCCGCCTTCCAAATTCGCCGGCGCGCCGGCGGAATTCGCCCGGCCTGAACCTCCCGGAGCTCGATTCGTGCCCCGAACCAGCGCCCTCCGCCGCCAATTCGATCGCTCCGTCAGCTCCGCTGATCCGCTCCCTCTTCGGCCGCCACACGGCGGTCCCAGCTGCATGAGCTCGGGTTCGCGGTGATTCCCGCCGCGGGCATGTGGGTTTCGCTGGTCTGGATCCGCGGCTGCGTCGGCGTCACGTTTGTCGACTGCTTGGGCGGGAGGGAAGGCGACTAGATCTCTCGGCCCCTGCG…
AsSPL6C	AVESA.00010b.r2.7CG0713010	ATGGAGGCGGCCAGGGTCGGGTCGCAGAGCCGCCACCTGTACGGCAGCGGGTTAGGTGGTGAGCTTGACCAGGCCAGGCGCGAGAAGAGGGTGTTTGGCTGGGACCTCAACGACTGGAGTTGGGACAGTGAGCGCTTTGTCGCCACGCCGGTGCCCGCGGCAGTGGCGAACGGCCTGTCTCTTAATAGCTCGCCCTCTTCCTCCGAGGAAGCCGAGGTCCAGGTGCTTACGAATGGTAGTGTCAGAGGTGACTTCGATAAGAGGAAGCGAGTGGTGGTCATTGATGATGATGACGACGACAAGGATGATGACCTTGTGGAGAACAGTCGGGAGGTGCTCAGCTTGAGAATCGGGGGCGGCGCTGTTGCCGGTGGAGCGGTGGAGGATGCTGGTGTTAAT…
AsSPL6D*	AVESA.00001b.r3.4Dg0002398	ATCGCCTCCACCATCTCTTGCCTCGCTCTTTCCCCTCCCTCCCTCCCAGTCCTCCTCTGTTCTCCCTCGACTCCGTTGCTCCCCAGTCCATTCCCACCAGAATCCCGCCTTCCAAATTCGCCGCCGCGCCGGCGGAATTCGCCCGGCCTGACCCTCTCGGAGCTCGATTCGTGCCCCGAACCAGCGCCCTCCGCCGCCAATTCGATCGCTCCGTCAGCTCCGCTGATCCGCTCCCTCTTCGGCCGCCACACGGCGGTCCCAGCTGCATGAGCTCGGGTTCGCGGTGATTCCCGCCGCGGGCATGTGGGTTTCGCTGGTCTGGATCCGCGGCTGCGTCGGCGTCACGTTTGTCGACTGCTTGGGCGGGAGGGAAGGCGACTAGATCTCTCGGCCCCTGCG…
AsSPL9A	AVESA.00010b.r2.1AG0053930	CGTCACCAACCGCAAGCAGCGGACATGAGGGCCCACATGTCAGTAAGAGCGCGCGAGTTTTGGCCACCACCATCTGGCAACTAGGCCCGGCCTCCCTGCGCCGCTCACACACCTACCGAGCTCTACCTCCACCCGGCCGCGACGGGACGACCAATTCATTCGCCTTCGTCGCCTCGCCGGTCGACGTCTCCCCCTCCTCCCATTCGCCTCCGCATAATCGTGGGCGAAATCCCGCATCACGGGAGCCGATCGAGTCAAGCACGCGCGCTCTGGCCGGATTTTGGGGCTAGGGCTTTTGGGCGGGGTTCTTCTTTCCGGAAATGGACGCCTCCGATTCCGGCGGAGGCGGCGTGGCGGCGGGTGTGGGCGAGCTTCTGTGGGACTGGGACAACCTCCTCA…
AsSPL9C	AVESA.00010b.r2.1CG0079470	ATGGACGCCTCCGATTCCGGCGGAGGCGGCGTGGCGGCGGGTGTGGGCGAGCTTCTGTGGGACTGGGACAACCTCCTCAACTTCGCTATCCAGAACGACGACCCCCTAGTCCTCCCGTGGGATAACCCCCTCGGGATCGAGGCGGATCCCACCGAGGGGGCACTGCTCCCTGCCCCGTCTCCGCCGCAGCCAGTGGATGCGGAGCCGGTCCCACAGCCGCTGCCGCCGCCGCCTGTCGAGGCCGGTGGAAGCAGACGCGGCGTGAGGAAGCGGGACCCGCGGCTGGTGTGCCCGAATTACCTCGCGGGGATTGTGCCGTGCGCGTGCCCTGAGTTGGACGAGATGGCCGCCGCCGCGGAAGTCGAGGAGGTTGCCGCTGAGATGCTGGCCGGCCCGAGG…
AsSPL9D	AVESA.00010b.r2.1DG0172650	CTAGCCGGCACCTGCTCTCCGTCACCAACCGCAAGCAGCGGACATGAGGGCCCACATGTCAGTAAGAGCGCGCGAGTTTTGGCCACCACCATCTGGCAACTAGGCCCGGCCTCCCCGCGCCGCTCACACACCTACCGAGCTCTACCTCCACCCGCGACGGGACGACCAATTCATTCGCCTTCGTCGCCTCGCCGGTCGACGTCTCCCCCTCCTCCCATTCGCCTCCGCATAATCGTGGGCGAAATCCCGCGTCGCGGGAGCCGATCGAGTCAAGCGCCCGCGCTCTGGCCGGATTTTGGGGCTAGGGCTTTTGGGCGGGGTTCTCCTTTCCGGAAATGGACGCCTCCGATTCCGGCGGAGGCGGCGTGGCGGCGGGCGTGGGCGAGCTTCTGTGGGACT…
AsSPL11A	AVESA.00010b.r2.6AG1006610	GGGACCCAAACACTGGAAAAAGACTTCCTTTTTCTATTCCAAGTCTCTCTTCCCCCACCCATCTCTGCTTCTTCGCTTCTTCTCCTGCACAGTCCACACTGTTCATCTCCTCTTCGATCCCAAATCCCAAGCTGACCAACCAAAGCCCCGCCCCGCATGGAGTGGACGGCCCCGGAGCCCACCCCGTCCTCCCCGCCCCACCTCCTCTGGGACTGGGGCGCCGCCGCCGCTCCGGGCTCCTCTGGCGAGGCGGCGGGCAGGCGCGGGAAGGAGAAGAGGGCCAAGGTGAGGCAGGAGGGAAGCGGCGGCGGCGGCGGCGGGGGAGGAGGCGGAGGGAACGTGAGGTGCCAGGTGGAGGGCTGCGGGCTCGAGCTCCGGGCCGTCAAGGACTACCACCGG…
AsSPL11C	AVESA.00010b.r2.6CG1110970	ATGGAGTGGACGGCCCCGGAGCCCACCCGGTCCTCCCCGCCCCACCTCCTCTGGGACTGGGGCGCCGCCGCCGCTCCGGGCTCCTCTGGCGAGGCGGCGGGAAGGCGCGGGAAGGAGAAGCGGGCCAAGGTGAGGGAGGAGAGAAGCGGCGGCGGCGGCGGCGGAGGAGGAGGCGGAGGTAACGTGAGGTGCCAGGTGGAGGGCTGCGGGCTCGAGCTCCGGGCCGTCAAGGACTACCATCGGAAGCACCGCGTCTGCGAGGCCCACACCAAGTGCCCCCGCGTCGTCGTCGCCGGCCAGGAGCGCCGCTTCTGCCAGCAGTGCAGCCGGTGGGTGTTTCTTGAAGCTCCGAGGTCGCTTGCTGGAGTCGTGTTCTTGCGCTCTGGTCGCTCGCCGGAG…
AsSPL11D	AVESA.00010b.r2.2DG0382760	AACAAATTGAGAGAAGGGGACCCAAACACTGGAAAAAGACTTCCTTTTTCTATTCCAAGTCTCTCTTCCCCCACCCCATCTCTGCTTCTTCGCTTCTTCTCCTGCACAGTACACACTGTTCATCTCCTCTTCGATCCCAAATCCCAAGCTGACCAACCAAAGCCCCGCCCCGCATGGAGTGGACGGCCCCGGAGCCCACCCCGTCCTCCCCGCCCCACCTCCTCTGGGACTGGGGCGCCGCCGCCGCTCCGGGCTCCTCTGGCGAGGCGGCGGGCAGGCGCGGGAAGGAGAAGCGGGCCAAGGTGAGGCAGGAGGGAAGCGGCGGCGGCGGCGGCGGCGGGGGAGGAGGCGGAGGGAACGTGAGGTGCCAGGTGGAGGGCTGCGGGCTCGAGCTCCGAG…
AsSPL13A	AVESA.00010b.r2.2AG0198950	TCCCTTTCGACCTTTCCTCCCACAGCTCCCTCCGCTAGCTTCTTCTTCTCCTTCCACGGTTCTTCCACTCATGAGCTAGCTAGCTACCTCCCCCGAGAAGAGCACTAGCTAACTCCTTCATCGTCTCAGTTCGGCTTCCCCTGCACGGACGGCATGGACCGCAAGGAGAAGTCCCGCAAGTCCTCCTCCTCGGCGGCGGCGATGGCCGCGCTCGCCGCCGCAGCTGCAGTCGGTGACGGCATGATGCCTCCTTCAGGGGAGGAGGACAAGAAGATGAAGCTTGTGAACGTACCCGTGATCACCGTCGGCGCCTCGAGCTCCTCTGCCGCGGCCGTGTCGGTGAGGAGGAACGGTGGTGCCGGTGGCGCGGCAGGGGCAGGCGGGCCGACCTGCCAGGCG…
AsSPL13C	AVESA.00010b.r2.2CG0276270	CTTTCGACCTTTCCTCCCACAGCTCCCTCCGCTAGCTTCGTCTTCTCATTCCACGGTTCTTCCACTCATGAGCTAAGCTACCTCCGCGACCGCTCCCCCGAGAAGAACACTAGCTAACTCCTTCCATCGTCTCAGTTGGCCTTCCCCTGCACGGACGGCATGGAGCGCAAGGAGAAGTCCCGCAAGTCCTCCTCCTCGGCGGCGGCCATGGCCGCGCTCGCCGCCGCAGCTGCAGTCGGTGGCGGCATGATACCTCCTTCAGGGGAGGAGGACAAGAAGCTGAAGCTTGTGAACGTTCCCGTGATCACCGTCGGCGCCTCGAGCTCCTCTGCCGCGGCGGTGTCGGTGAGGAGGAACGGTGGTGCGGCAGGGTCAGGCGGGCCGACCTGCCAGGCGGAG…
AsSPL13D	AVESA.00010b.r2.2DG0349760	CCGCTAGCTTCTTCTTCTCCTTCCACGGTTCTTCCACTCATGAGCTAGCTAGCTACCTCCCCCGAGAAGAGCACTAGCTAACTCCTTCATCGTCTCAGTTCGGCTTCCCCTGCACGGACGGCATGGACCGCAAGGAGAAGTCCCGCAAGTCCTCCTCCTCGGCGGCGGCCATGGCCGCGCTCGCCGCCGCAGCTGCAGTCGGTGACGGCATGATGCCTCCTTCTGTGGAGGAGGACAAGAAGCTGAAGCTTGTGAACGTGCCCGTGATCACCGTCGGCGCCTCGAGCTCCTCTGCCGCGGCCGTGTCGGTGAGGAGGAACGGTGGTGCCGGTGGCGCGGCAGGGGCAGGCGGGCCGACCTGCCAGGCGGAGAGGTGCGGCACCGACCTCGCCGAGGCGA…
AsSPL15A	AVESA.00010b.r2.7AG1218390	GCCAGCGCCAGCACCAGCAGCAGTACTACTAGTACTGCCCCCGTGCCTATCGTGATGCGGCTCTGCCTCCCCCCACCCGTACGGCCCGCGGCGTGGGAGTGGGACTGGGACGGCCGCGGGGGGGCACCACACCGCCACCCACCCCGCGCTCTCTCCCTTTCGCCCCTGCCCCGCCGCCCGAATTACGCGCCTCTTGCCACCCACGCCAAACGCAAACGCCCTTGCCGCGGTGTGACGCTACGCTACACGCGACGCTAGCTAATCCCGATCCCGAAAGAACCCCGTGCGCTGCCTGCCTGCGGCGCCCGCTTCCCTTCTCCCCTCCCTCCCACCCGGCTCGATTCGTTCCCCCCAACCCTCCTCTCCCTCCCCCCTCTCTCCCTCCGCGGTCTCCGTCTC…
AsSPL15C	AVESA.00010b.r2.5CG0931600	TGCCCCTGCCCCGGCCCCCGAATTACGCGCCTCCTGCCACCCACGCCAACGCAAACGCCCTTGCCGCGGTGTGACGCTACGCTACACGCTAGCTAGCTAATCCCGATCCCGAAAGAACCCCCGTGTGCTGCCTGCGGCGCCCGCTTCCCTTCTCCCCACCCGGCTCGATTCGTTTCCTCTCCCCCTCTCCCCTCCCCGGTCTCCGTCTCCCTCCCACACACGCCTTTCGCCAGCGCCGCGTTCTCGCGTTCCGACCGCCGTTCCTTCCATTTCTTCGGGGCAGTAGTTCCCGCGTTCCGCTGCTGGTTAAACCAACTGCTCCTATCGAATCTCCCGCTCCTGCTCGTCGGTCTGGCGCCCGCGATCATCGGTTTTGATCCGTGTTGCGGCGGTGAGCTT…
AsSPL15D	AVESA.00010b.r2.7DG1390040	TATCGTGATGCGGCTCTGCCTCCCCCCACCCGTACGGCCCGCGGCGTGGGAGTGGGACTGGGACGGCCGCGGGGGGGCACCACACCGCCACCCACCCCACGCTCTCTCCCTTTCGACCCTGCCCCGCCGCCCGAATTACGCGCCTCCTGCCACCCACGCCAAACGCAAACGCCCTTGCCGCGGTGTGACGCTACGCTACACGCGAGTACGCGACGCTAGCTAATCCCGATCCCGAAAGAACCCCGTGCGCTGCCTGCCTGCGGCGCCCGCTTCCCTTCTCCCCTCCCTCCCACCCGGCTCGATTCGTTCCCCCCAACCCTCCTCTCCCTCCCCCTCTCTCCCTCCGCGGTCTCCGTCTCCCTCCCACACACGCCTTTCGCCAGCGCCGCGTTCCGACCG…
AsSPL16A	AVESA.00010b.r2.5AG0853240	TCCCCATTCATTGTTCCTGCTTTAGAATCCCTGTCAGGGTTTTGATGGGGATGAGTGGCGTCTAGCAAACAACCAATAGCACCCCCAATACAACAAGGCGCAGGAGGAATGGGAAAATAAAAATAAAAGATGATACGGCCCTTCTCCTCCTCCCTCCCTCCCCAGCCGAGCTGCCTCCTCCTATACCACCCCCACAGCCACTACTAGCTCCATGGCTGTCCCTGCTCCATCGCCCACACCTGCACTTGCCTCTGCGAGCAAGTACTGACTGCTCCCCCCACTCCAGTCCCGGCCCTCGCTATTTTTGTTGTGTTGCGTGCGCGTCCGTGTGTGCTCCTCCCTCTGCTGCTCGTCCCCCATTCCTCCACTATCGGCTTCTCTCTCATCCCTATCAAGATA…
AsSPL16C	AVESA.00010b.r2.5CG0880720	TTAGAATCCCTGTCAGGGTTTTGATGGGGATGAGTGGCGTCTAGCAAACAACCAATAGCCCCCCCAATACTGCAACAAAGGAGGAGGAATGGGAAAATAAAATGATATAGCTAGTACGGTCCCTTCTCCTCCTCCTCCCTCCCCAGCTGCCTCCTATACCACCCCCACAGCCATTAGCTCCATGGCTGTCCCTGCTCCATCGCCCACACCTGCACTTGCCTCTGCGAGCAAGTACTGACTGCTCCCCCCCCCCAGCAAAGTCCAGTCCCTCGGTATTTTTGTTGTGTTGCGTGCGCGTCCGTCCGTGTGTGCCCTCTGCTGCTGCTGCTGATGCTGCCGCCCCCATTCCTCTATCGGCTTCTCTCTCATCCCTATCAAGATAAGCTGTGCCCCCTCTCT…
AsSPL16D	AVESA.00010b.r2.5DG0956210	CCCCATTCATTGCTCCTGCTTTAGAATCCCTGTCAGGGTTTTGATGGGGATGAGTGGCGTCTAGCAAACAACCAATAGCACCCCAAATACTACAACAAAGAGCAGGAGGAGAAAATAATAAAAATAAAAATAAAAGATGATACGGCCCTTCTCCTCCTCCCTCCCTCCCCAGCCGAGCTGCCTCCTATACCACCCCCACAGCCACTACTAGCTCCATGGCTGTCCCTGCTCCATCGCCCACACCTGCACTTGCCTCTGCGAGCAAGTACTGACTGCTCCCCCCACTCCAGACTCCAGTCCCTCGGTATTTTTGTTGTGTTGCGTGCGCGTCCGTGTGTGCTCCTCCCTCTGCTGCTCGTCCCCCATTCCTCCTCTATCGGCTTCTCTCTCATCCCTATC…
AsSPL17A	AVESA.00010b.r2.5AG0851230	CACACACACACACACACACACACACACACACACACACACACGGCGGAGAAAAGGCTTTTATTTTAAGCGGGGCGCCACCATTGCTGTCGCCTCCTCCCTCCGTCTGCCGCTTTCCATCTCCCCCTCCCGTCATCATCATCTTTCGCCTTTCTCTCTCTCCCTCTAGCCAGCCAGAGGACTAGAGGAGGGGTGGGTCGGGGGCGAGAAAGCCAGCCGCCACTATTTAGTTTAGTTCCCTACTAGGCCACTACTTGCTACTGGTCGGTCCCTGCCTGCGCGTGCGTGCGCTCTCACAAAAGCTGGGAGAAGAGGAGGGAGAGCCCGGCGCCGGCGGCAATGGAGACGGGCAGCAGCGGAGGCGGCGGCGGCGGGCGACGGCCCGGTGACGACGCCCACGGG…
AsSPL17C	AVESA.00010b.r2.5CG0882850	GAGAGTGTGGAGTGGAATAGTAGCAGTAGTAGTGCAGTGGGAGTGGGAGTGGGAGTGGGAGTGCGTGAACCGGGCACACACACGCTGCACCACACACCGGAAAAAGGCTTTATTTTAAGGGAGGCGCCACCATTGCTGTCGCCTCCTCCCTCCCTCCGTCTGCCGCTTTCCATCTCCCCCTCTCTCGTCATCATCATCTTCCGCCTTTCTCTCTCTCTAGCCAGCCAGAGGAGGCGAGAAAGCCAGCCGCCACTATTTAGTTTAGTTCCCTAGTAGCCTACTTGCTTCTACTAGTCCCTGCGCGTGCGCCCTCACAAAAGCTTGGAGCCAGGACGGAAGAGAAGGGAGAGCCCGCCGGCGGCAATGGAGACGGGAAGCAGTGGCGGCGGCGGGCGACGG…
AsSPL17D*	AVESA.00001b.r3.5Dg0002304	ATCTTTCGCCTTTCTCTCTCTCCCTCTAGCCAGCCAGAGGAGGGCGAGAAAGCCAGCCGCCACTATTTAGTTTAGTTCCCTACTAGGCCACTACTTGCTACTGGTCGGTCCCTGCGCGTGCGTGCGCTCTCACAAAAGCTGGGAGAAGAGAAGGGAGAGCCCGGCGCCGGCGGCAATGGAGACGGGGAGCAGCGGCGGCGGGCGACGGCCCGGTGACGACGCCCACGGGCTCAACTTCGGCAAGAAGATCTACTTCGAGCAGGACGCGTCCGGCGGGAGCGGCTCCTCCTCCGGTGGTGGCGGCGGCAGGAAGGGCAAGGGCGTGGCCTCGAGCGGCGGCCCGGCCGGCGGGCAGCAGCCGAGGTGCCAGGTGGCGGGGTGCGGCGTGGATCTGACCGG…
AsSPL23D	AVESA.00010b.r2.4DG0772040	CTCATCCCTTCCTCACATGTCCTCCGAATTTAACCGCAGCTAGCTAGCTAGAATAGTGTAGGAGTAGCTCCGTTCCAGCTCCTCCCATTTCTCATCCCTTGGTACCGGAAGCTGCCCTCGGCGTCCATTCCAACCGTACCCCTAAAAAAGAGCAAACCAAACCCCAAACGGGCAAAAAAATGGTAGGGTGGAAGTGGAGTGGATGCAGCAGCAGCTACTAGTCCCAACCCAAGCGCCACTGGGAAAGGAATCCTCCTCTTCCTCTTCCTCTTCTTCACTTTGCACCGCATGGGGTCAATGGAGTAGCAGCACTAGTCTCTCTCTCTCCCCCATTGCCACCTACTTTCTTCTCCACTGCTCCTACAGGCGTTGGTAAATTTAAAGGTGAGTGAACAGTGG…

## Sheet: S.Table 4
Table S4. Coding sequences of 28 oat SPL genes
Gene	Gene Symbol	Sequence
AsSPL1A	AVESA.00010b.r2.3AG0429080	ATGGATGCCGGGTTCCTGCAGGAAGGCGCCCAAACTGGTTTGAAGAGAATGCCCAGTGGTCTCAAGAACA AGAAGAAGGGCCACGAGTGGGATTTGAACGACTGGAGATGGGATGGCAACATGTTCCTGGCCACGCCGTC GTCAAATGCCGACGCCCCgTCGGGATGCAGCAGCAGGGAGCTGGGGCGAGCTGAGGAGGGTATTACTTTT GGTGTTGCTGACAAGAGGAGGAGAGTCTCATCGGCGGACAACCACGAGGGCTGCAGCAATGCTGCGGTTA CTAAAGGACATCATGACAGGGTTGCTGTTAGGAGAGGACAGATCAGCGAAGAAGAGAGACCTGCAAATGC GACAGGTGCATGTTCGAGTTCTGCTCCATCTTGCCAAGTTGATG…
AsSPL1C	AVESA.00010b.r2.3CG0485440	ATGCCCAGTGCTCTCAAGAGCAAGAAGGGCCACGAGTGGGATTTGAACGACTGGAGATGGGATGGCAACA TGTTCCTGGCCACGCCGTCGTCAAATGCCGACGCCCCGCTGGGGTGCAGCAGCAGGGAGCTGGGGCGAGC TGAGGAGGGTATCACTTTTGGTGTTGCTGACAAGAGGAGGAGAGTCTCAACGGCTGATAACCAGGAGGGC TGCAGCAATGCTGCGGTTACTAACGGAGATCATGACAGGGTTGCTGTTAGGAGAGGACAGAGCAGCGAAG AAGAGAGACCTGCAAATGCGACAGGTGCATGTTCTAGTTCTGCTCCATCTTGCCAAGTTGATGGCTGCCA CGCTGATCTCAGCAACGGCAGGGACTACCACAAGAGGCACAAGG…
AsSPL1D*	AVESA.00001b.r3.3Dg0000777	ATGGATGCCGGGTTCCTGCAGGAAGGCGCCCAAACTGGTTTGAAGAGAATGCCCAGTGGT CTCAAGAACAAGAAGAAGGGCCACGAGTGGGATTTGAACGACTGGAGATGGGATGGCAAC ATGTTCCTGGCCACGCCGTCGTCAAATGCCGACGCCCCGTCGGGATGCAGCAGCAGGGAG CTGGGGCGAGCTGAGGAGGGTATTACTTTTGGTGTTGCTGACAAGAGGAGGAGAGTCTCA TCGGCGGACAACCACGAGGGCTGCAGCAATGCTGCGGTTACTAAAGGACATCATGACAGG GTTGCTGTTAGGAGAGGACAGATCAGCGAAGAAGAGAGACCTGCAAATGCTACAGGTGCA TGTTCGAGTTCTGCTCCATCTTGCCAAGTTGAT…
AsSPL3A	AVESA.00010b.r2.1AG0030000	ATGGTTCTCTGCCGTGCTGCTGCTGCTGCTGATTGGGGAAGCTGCTCCAGGCTTCCAGGAGGGGGAATCT GCTGCTGTCTTCCTTATTTTCCTGGGAGAGAAGAAGAAGGAAGAAGGTACCCTGATCTTTGGTCCCTCAA GTTGCGGCAGCTTTTGACACACAAGGTAGGAGAAGCAGCACCTGAGATCTTCAGTTCTGGCATGGGCTCG TTTGGGATGGACTGGAACCAGAAGAGCTCGGTGCTGTGGGACTGGGAGAATTTACCGCCGCCGATAGGCG TGAGTGCGGGCGAGAACCCCAAGAATGGGATGCTGCAGGCTGAGCCAAGATTTGCAGGTGCTGCAGCTAC CATGGGGAATGAAGCACTGAATTCTTCTGGTGGCAGCGGCAGCG…
AsSPL3C	AVESA.00010b.r2.6CG1116620	ATGGGCTCCTTCGGGATGGACTGGAACCAGAAGAGCTCTGTGCTGTGGGACTGGGAGAATCTACCGCCGC CGGTAGGCGTGAATGCGGGCGAGAACCCCAAGAACGGGATGCTGCAGGCGGAGCCAAGATTTGCAGGCGT TGCCGCTGCCATGGGGAATGAAGCAACCCACTCCTCTGGCGGCAGCGGCACTTTCTCTTCCAGCTCGGAG ATGGGATATGGCTCTTCCAGGAGCTCCCTCTCCGCGTCGATTGATTCCTCGTCCAAGGCCGGGAACAGCA TGGAGTTCAGGTTTGCACCTGCCAAAAACCCTGCTGCTGACAGGAGCACCAGCAAAAACACCGAGTTCGG TAAAGCTGATAGCACCAGAACCGGGACGTCTCCTTCCTCGGTGG…
AsSPL3D	AVESA.00010b.r2.2DG0387650	ATGGTTCTCTGCCGTGCTGCTGCTGCTGCTGATTGGGGAAGCTGCTCCAGGCTTCCAGGAGGGGGAATCT GCTGCTGTCTTCCTTATTTTCCTGGGAGAGAAGAAGAAGGAAGAAGGTACCCTGATCTTTGGTCCCTCAA GTTGCGGCAGCTTTTGACACACGAGGTAGGAGAAGCAGCACCTGAGATCTTCAGTTCTGGCATGGGCTCG TTTGGGATGGACTGGAACCAGAAGAGCTCGGTGCTGTGGGACTGGGAGAATTTACCGCCGCCCATAGGCG TGAGTGCAGGCGAGAACCCCAAGAATGGGATGCTGCAGGCTGACCCAAGGTTTGCAGGTGCTGCAGCTAC CATGGGGAATGAAGCACTGAATTCTTCTGGTGGCAGCGGCAGCG…
AsSPL6A	AVESA.00010b.r2.4AG0617780	ATGGAGGCGGCCAGGGTCGGGTCGCAGAGCCGCCACCTGTACGGCGGCGGGTTAGGTGGTGAGCTTGACC AGGCCAGACGCGAGAAGAGGGTGTTTGGCTGGGACCTCAACGACTGGAGCTGGGACAGCGAGCGCTTTGT CGCCACGCCGGTGCCcACGGCAGTGGCAAACGGCCTGTCGCTAAATAGCTCGCCCTCTTCCTCCGAGGAA GCCGAGGTCGAGGTGCTTAGAAATGGTAGCGTCAGAGGTGACTTTGATAAGAGGAAGCGAGTGGTGGTCA TTGACGATGACGAGGACGAGGACCCAGTGGAGAACAGTCGGGAGGTGCTCAGCTTGAGAATTGGGGGAGC TGCCGGGGGAGCGGTGGATGATGGTGGTGTTAATGAGGAGGACA…
AsSPL6C	AVESA.00010b.r2.7CG0713010	ATGGAGGCGGCCAGGGTCGGGTCGCAGAGCCGCCACCTGTACGGCAGCGGGTTAGGTGGTGAGCTTGACC AGGCCAGGCGCGAGAAGAGGGTGTTTGGCTGGGACCTCAACGACTGGAGTTGGGACAGTGAGCGCTTTGT CGCCACGCCGGTGCCCGCGGCAGTGGCGAACGGCCTGTCTCTTAATAGCTCGCCCTCTTCCTCCGAGGAA GCCGAGGTCCAGGTGCTTACGAATGGTAGTGTCAGAGGTGACTTCGATAAGAGGAAGCGAGTGGTGGTCA TTGATGATGATGACGACGACAAGGATGATGACCTTGTGGAGAACAGTCGGGAGGTGCTCAGCTTGAGAAT CGGGGGCGGCGCTGTTGCCGGTGGAGCGGTGGAGGATGCTGGTG…
AsSPL6D*	AVESA.00001b.r3.4Dg0002398	ATGGAGGCGGCCAGGGTCGGGTCGCAGAGCCGCCACCTGTACGGCGGCGGGTTAGGTGGT GAGCTTGACCAGGCCAGACGCGAGAAGAGGGTGTTTGGCTGGGACCTCAACGACTGGAGC TGGGACAGCGAGCGCTTTGTCGCTACGCCGGTGCCTGCGGCAGTGGCAAACGGCCTGTCG CTAAATAGCTCGCCCTCTTCCTCCGAGGAAGCCGAGGTCGAGGTGCTTAGAAATGGTAGC GTCAGAGGTGACTTTGATAAGAGGAAGCGAGTGGTTGTCATTGACGATGACGAGGACGAG GACCCAGTGGAGAACAGTCGGGAGGTGCTCAGCTTGAGAATCGGGGGAGCTGCCGGGGGA GCGGTGGATGATGGTGGTGTTAATGAGGAGGAC…
AsSPL9A	AVESA.00010b.r2.1AG0053930	ATGGACGCCTCCGATTCCGGCGGAGGCGGCGTGGCGGCGGGTGTGGGCGAGCTTCTGTGGGACTGGGACA ACCTCCTCAACTTCGCCATCCAGAACGACGACCCCCTAGTCCTCCCATGGGATAACCCCCTCGGGATCGA GGCCGATCCCACCGAGGGGGCGCTGCTCCCTGCCCCGTCCCCGCCGCAGCCAGTGGATGCGGAGCCGGTC CCACAGCCGCCGCCGCCGCCGCCTGTCGAGGCCGGGGGAAGCAGACGCGGCGTGAGGAAGCGGGACCCGC GGCTGGTGTGCCCGAATTACCTCGCGGGGATCGTGCCGTGCGCGTGCCCTGAGTTGGACGAGATGGCCGC CGCCGCGGAGGTCGAGGAGGTTGCCGCTGAGATGCTGGCCGGCC…
AsSPL9C	AVESA.00010b.r2.1CG0079470	ATGGACGCCTCCGATTCCGGCGGAGGCGGCGTGGCGGCGGGTGTGGGCGAGCTTCTGTGGGACTGGGACA ACCTCCTCAACTTCGCTATCCAGAACGACGACCCCCTAGTCCTCCCGTGGGATAACCCCCTCGGGATCGA GGCGGATCCCACCGAGGGGGCACTGCTCCCTGCCCCGTCTCCGCCGCAGCCAGTGGATGCGGAGCCGGTC CCACAGCCGCTGCCGCCGCCGCCTGTCGAGGCCGGTGGAAGCAGACGCGGCGTGAGGAAGCGGGACCCGC GGCTGGTGTGCCCGAATTACCTCGCGGGGATTGTGCCGTGCGCGTGCCCTGAGTTGGACGAGATGGCCGC CGCCGCGGAAGTCGAGGAGGTTGCCGCTGAGATGCTGGCCGGCC…
AsSPL9D	AVESA.00010b.r2.1DG0172650	ATGGACGCCTCCGATTCCGGCGGAGGCGGCGTGGCGGCGGGCGTGGGCGAGCTTCTGTGGGACTGGGACA ACCTCCTCAACTTCGCCATCCAGAACGACGACCCCCTAGTCCTCCCGTGGGATAACCCCCTCGGGATCGA CGCCGATCCCACCGAGGGGGCGCTGCTCCCTGCCCCGTCTCCGCCGCAGCCAGTGGATGCGGAGCCGGTC CCACAGCCGCCGCCGCCGCCTGTTGAGGCCGGGGGAAGCAGACGCGGCGTGAGGAAGCGGGACCCGCGGC TGGTGTGCCCGAATTACCTCGCGGGGATTGTGCCGTGCGCGTGCCCTGAGTTGGACGAGATGGCCGCCGC CGCGGAGGTCGAGGAGGTTGCCGCTGAGATGCTGGCTGGCCCGA…
AsSPL11A	AVESA.00010b.r2.6AG1006610	ATGGAGTGGACGGCCCCGGAGCCCACCCCGTCCTCCCCGCCCCACCTCCTCTGGGACTGGGGCGCCGCCG CCGCTCCGGGCTCCTCTGGCGAGGCGGCGGGCAGGCGCGGGAAGGAGAAGAGGGCCAAGGTGAGGCAGGA GGGAAGCGGCGGCGGCGGCGGCGGGGGAGGAGGCGGAGGGAACGTGAGGTGCCAGGTGGAGGGCTGCGGG CTCGAGCTCCGGGCCGTCAAGGACTACCACCGGAAGCACCGCGTCTGCGAGGCCCACACCAAGTGCCCCC GCGTCGTCGTCGCCGGCCAGGAGCGCCGCTTCTGCCAGCAGTGCAGCCGGTTCCATCCACTGTCGGAGTT TGACCAGAACAAGAGGAGCTGCCGGAGGCGACTGTCTGATCACA…
AsSPL11C	AVESA.00010b.r2.6CG1110970	ATGGAGTGGACGGCCCCGGAGCCCACCCGGTCCTCCCCGCCCCACCTCCTCTGGGACTGGGGCGCCGCCG CCGCTCCGGGCTCCTCTGGCGAGGCGGCGGGAAGGCGCGGGAAGGAGAAGCGGGCCAAGGTGAGGGAGGA GAGAAGCGGCGGCGGCGGCGGCGGAGGAGGAGGCGGAGGTAACGTGAGGTGCCAGGTGGAGGGCTGCGGG CTCGAGCTCCGGGCCGTCAAGGACTACCATCGGAAGCACCGCGTCTGCGAGGCCCACACCAAGTGCCCCC GCGTCGTCGTCGCCGGCCAGGAGCGCCGCTTCTGCCAGCAGTGCAGCCGGTTCCATCCACTGTCGGAGTT TGACCAGAACAAGAGGAGCTGCCGGAGGCGACTGTCTGATCACA…
AsSPL11D	AVESA.00010b.r2.2DG0382760	ATGGAGTGGACGGCCCCGGAGCCCACCCCGTCCTCCCCGCCCCACCTCCTCTGGGACTGGGGCGCCGCCG CCGCTCCGGGCTCCTCTGGCGAGGCGGCGGGCAGGCGCGGGAAGGAGAAGCGGGCCAAGGTGAGGCAGGA GGGAAGCGGCGGCGGCGGCGGCGGCGGGGGAGGAGGCGGAGGGAACGTGAGGTGCCAGGTGGAGGGCTGC GGGCTCGAGCTCCGAGCCGTCAAGGACTACCACCGGAAGCACCGCGTCTGCGAGGCCCACACCAAGTGCC CCCGCGTCGTCGTCGCCGGCCAGGAGCGCCGCTTCTGCCAGCAGTGCAGCCGGTTCCATCCACTGTCGGA GTTTGACCAGAACAAGAGGAGCTGCCGGAGGCGACTGTCTGATC…
AsSPL13A	AVESA.00010b.r2.2AG0198950	ATGGACCGCAAGGAGAAGTCCCGCAAGTCCTCCTCCTCGGCGGCGGcgATGGCCGCGCTCGCCGCCGCAG CTGCAGTCGGTGACGGCATGATGCCTCCTTCAGGGGAGGAGGACAAGAAGATGAAGCTTGTGAACGTACC CGTGATCACCGTCGGCGCCTCGAGCTCCTCTGCCGCGGCCGTGTCGGTGAGGAGGAACGGTGGTGCCGGT GGCGCGGCAGGGGCAGGCGGGCCGACCTGCCAGGCGGAGAGGTGCGGCACCGACCTCGCCGAGGCGAAGC GGTACCACCGCAGGCACAAGGTGTGCGAGACGCACGCCAAGGCCGCCGTCGTGCTCGTCGGCGGCCTCCG CCAGCGCTTCTGCCAGCAATGCAGCCGGTTCCACGAGATCTCGG…
AsSPL13C	AVESA.00010b.r2.2CG0276270	ATGGAGCGCAAGGAGAAGTCCCGCAAGTCCTCCTCCTCGGCGGCGGCCATGGCCGCGCTCGCCGCCGCAG CTGCAGTCGGTGGCGGCATGATACCTCCTTCAGGGGAGGAGGACAAGAAGCTGAAGCTTGTGAACGTTCC CGTGATCACCGTCGGCGCCTCGAGCTCCTCTGCCGCGGCGGTGTCGGTGAGGAGGAACGGTGGTGCGGCA GGGTCAGGCGGGCCGACCTGCCAGGCGGAGAGGTGCGGCGCCGACCTCGCCGAGGCGAAGCGGTACCACC GCAGGCACAAGGTGTGCGAGACGCACGCCAAGGCCGCCGTCGTGCTCGTCGGCGGCCTCCGCCAGCGCTT CTGCCAGCAATGCAGCCGGTTCCACGAGATCTCGGAGTTCGACG…
AsSPL13D	AVESA.00010b.r2.2DG0349760	ATGGACCGCAAGGAGAAGTCCCGCAAGTCCTCCTCCTCGGCGGCGGCCATGGCCGCGCTCGCCGCCGCAG CTGCAGTCGGTGACGGCATGATGCCTCCTTCTGTGGAGGAGGACAAGAAGCTGAAGCTTGTGAACGTGCC CGTGATCACCGTCGGCGCCTCGAGCTCCTCTGCCGCGGCCGTGTCGGTGAGGAGGAACGGTGGTGCCGGT GGCGCGGCAGGGGCAGGCGGGCCGACCTGCCAGGCGGAGAGGTGCGGCACCGACCTCGCCGAGGCGAAGC GGTACCACCGCAGGCACAAGGTGTGCGAGACGCACGCCAAGGCCGCCGTCGTGCTCGTCGGCGGCCTCCG CCAGCGCTTCTGCCAGCAATGCAGCCGGTTCCACGAGATCTCGG…
AsSPL15A	AVESA.00010b.r2.7AG1218390	ATGCAGAGGGAGGCGGGGCCGCAGGTGGCCTCCCCGCACTACCTGCACCAGATCCAGCAGCTGCCTCCCC ATGCGGCGGCGGCCGCCAAGAAGCGCGGGAACCCGTGGCCCGCCATGGAGCCGTCGGACAACACGGCGGC CGCGGCGGCCTCTGCCGCCGCCGCCGCCGGAGGGAACTGGAACCCCAGGATGTGGGAGTGGGACAGCCGC GCCTTCACCGCCAAGCCCTCCTCCGACGCGCACCGCCTCGCCGGCGGACAGCACCAACCGCCGCCGGCGA TAGCCGCTGAACCGCCGCGGCAGATGGGCCTTCAGCTGGGCCCGAGGGAGGAGGCGGCAGCCATGGCGAT GGACGTCAGCCCGACGACCACCATATCTTCCTCGCCTTCTCCGC…
AsSPL15C	AVESA.00010b.r2.5CG0931600	ATGCAGAGGGAGGCGGGGCCGCAGGTGGCCTCCCCGCTCTACCTGCACCAGATCCAGCAGCTGCCTCCCC ATGCGGCGGCGGCGGCCAGGAAGCGTGGGAACCCGTGGCCCGCCATGGAGCCGTCGGAGAACACGGCGCC AGCGCCGGCCGCCGCCGCCGGTGGCGGCGGAGGGAACTGGAACCCCAGGATGTGGGAGTGGGACAGCCGC GCCTTCACCGCCAAGCCCTCCTCCGACGCGCCCCACCTCGCCGGCGGGCACCAACACCAGCAGCCGCCGG CGACGATAGCCTCTGAGGCGCGGCGGCAGGGGGCTGCCGCTCAGCTGGGCCTTCAACTGGGCCTGCGGGA GGAGGCAGCCATGGCGATGGATGTCAGCCCGACGACTACCATAT…
AsSPL15D	AVESA.00010b.r2.7DG1390040	ATGCAGAGGGAGGCGGGGCCGCAGGTGGCCTCCCCGCACTACCTGCACCAGATCCAGCAGCTGCCTCCCC ATGCGGCGGCGGCGGCCGCCAAGAAGCGCGGGAACCCGTGGCCCGCCATGGAGCCGTCGGACAACACGGC GGCCTCTGCCGCCGCCGCCGCCGGAGGGAACTGGAACCCCAGGATGTGGGAGTGGGACAGCCGCGCCTTC ACCGCCAAGCCCTCCTCCGACGCGCACCGCCTCGCCGGCGGGCACCAACACCAGCAGCCGCCGCCGGCGA TAGCCGCTGAACCGCCGCGCCAGCTGGGCCTTCAGCTGGGCCTGCGGGAGGAGGCGGCCACCATGGCGAT GGACGTCAGCCCGACGACCACCATATCTTCCTCGCCTTCTCCGC…
AsSPL16A	AVESA.00010b.r2.5AG0853240	ATGGATTGGGATCTCAAGATGCCCGTTTCCTGGGACCTGGCCGAGCTGGAGCACGACGCGGTGCCCGCCA TCGCCGCTCCCGCGCCCGCGGTGGTCGCCTCGAGCATTGTGGCCACCGCGCGCGGCCCGCCGAGCCGCCC GGAGTGCTCCGTCGACCTCAAGCTCGGCGGGCTGGGTGAGTTCGGCCTCGGCGCGGCGCCGGACGGCGCG ATGAAGGAGCCGCCGGCGAAGTGTGGTCCGGTCGTGCCGGCGTCGACAGCCGCGGCTGCGGCTGCGGCGG TGGTGCCGTCCGCGAGCCCGCTGAAGCGGCCGCGCCCGGGGGCCGGAGGCGGTTCGGGCCACTGTCCGTC GTGCGCCGTGGACGGCTGCAAGGCCGACCTCAGCAGGTGCCGCG…
AsSPL16C	AVESA.00010b.r2.5CG0880720	ATGGATTGGGATCTCAAGATGCCGGTTTCCTGGGACCTGGCCGAGCTGGAGCACGACGCGGTGCCCGCCA TCGCCGCCCCCGCGCCCGTGGTGGCCGTCTCGGGCATTGTGGCCGCGCGCGGCCCGCCGAGCCGCCCGGA GTGCTCCGTCGACCTCAAGCTCGGCGGGCTGGGGGAGTTCGTCGCGGCGCCGGACGGCGCGGCGATGAAG GAGCCGGCGGCGAAGGGTGGTCCGGTCGTGCCGGCGTCGACCGCTGCGGCTGCTGCGGCGGTGGTGCCGT CCGCGAGCCCGCTGAAGCGGCCGCGCCCGGGGGCCGGAGCCGGTTCGGGCCACTGTCCGTCGTGCGCCGT GGACGGCTGCAAGGCCGACCTCAGCAGGTGCCGCGACTACCACC…
AsSPL16D	AVESA.00010b.r2.5DG0956210	ATGGATTGGGATCTCAAGATGCCCGTTTCCTGGGACCTGGCCGAGCTGGAGCACGACGCGGTGCCCGCCA TCGCCGCTCCCGCGCCCGTGGTGGTCGCCTCGAGCATTGTGGCCGCCGCGCGCGGCCCTCCGAGCCGCCC GGAGTGCTCCGTCGACCTCAAGCTCGGCGGGCTGGGGGAGTTTGGCGCGGCGCCGGACGGCGGCGCGATG AAGGAGCCGCCGGCGAAGGGTGGTCTGGTCGTGCCGGCGTTGACCGCCGCGGCTGTGGCTGCGGCGGTGG TGCCGTCCGCGAGCCCGCTGAAGCGGCCGCGCCCGGGGGCCGGCGGCGGTTCGGGCCACTGTCCGTCGTG CGCCGTGGACGGCTGCAAGGCCGACCTCAGCAGGTGCCGCGACT…
AsSPL17A	AVESA.00010b.r2.5AG0851230	ATGGAGACGGGCAGCAGCGGAGGCGGCGGCGGCGGGCGACGGCCCGGTGACGACGCCCACGGGCTCAACT TCGGCAAGAAGATCTACTTCGAGCAGGACGCGTCCGGCGGGAGCGGCTCCTCCTCCGGTGGCGGCGGTGG CGGCAGGAAGGGCAAGGGCGTGGCCTCGAGCGGCGGCCCGGCCGGCGGGCAGCAGCCGAGGTGCCAGGTG GCGGGGTGCGGCGTGGATCTGACCGGGGTCAAGGGCTACTACTGCCGCCACAAGGTCTGCAAAATGCACG CCAAGTCGCCCGTCGTCGTCGTCGCCGGCATCGAGCAGCGCTTCTGCCAGCAGTGCAGCAGGTTCCATCA GGTAACTGAATTTGACCAAGGAAAACGAAGTTGCCGCAGACGCC…
AsSPL17C	AVESA.00010b.r2.5CG0882850	ATGGAGACGGGAAGCAGTGGCGGCGGCGGGCGACGGCCCGGTGACGACGCCCACGGGCTCAACTTCGGCA AGAAGATCTACTTCGAGCAGGACGCGTCCGGCGGGAGCGGGTCCTCCGGTGGCGGTGGCGGCGGAGGCAG GAAGGGCAAGGGCGTGGCCGCGAGCGGCGGCCCAGCCGGAGGAGGGGCCGGCGGGCAGCAGCCGCGGTGC CAGGTGGCCGGGTGCGGCGTGGATCTGACCGGGGTCAAGGGCTACTACTGCCGCCACAAGGTGTGCAAAA TGCACGCCAAGGCGCCCGTCGTCGTCGTCGCCGGCATCGAGCAGCGATTCTGCCAGCAGTGCAGCAGGTT CCATCAGGTAACTGAATTTGACCAAGGAAAACGAAGTTGCCGCA…
AsSPL17D*	AVESA.00001b.r3.5Dg0002304	ATGGAGACGGGGAGCAGCGGCGGCGGGCGACGGCCCGGTGACGACGCCCACGGGCTCAAC TTCGGCAAGAAGATCTACTTCGAGCAGGACGCGTCCGGCGGGAGCGGCTCCTCCTCCGGT GGTGGCGGCGGCAGGAAGGGCAAGGGCGTGGCCTCGAGCGGCGGCCCGGCCGGCGGGCAG CAGCCGAGGTGCCAGGTGGCGGGGTGCGGCGTGGATCTGACCGGGGTCAAGGGCTACTAC TGCCGCCACAAGGTCTGCAAAATGCACGCCAAGTCGCCCGTCGTCGTCGTCGCCGGCATC GAGCAGCGCTTCTGCCAGCAGTGCAGCAGGTTCCATCAGGTAACTGAATTTGACCAAGGA AAACGAAGTTGCCGCAGACGCCTCGCCGGTCAC…
AsSPL23D	AVESA.00010b.r2.4DG0772040	ATGGATTGGGAGCCCAAGATGCCTTCTTGGGACCTCGGCACGGTGGTCGGGCCGAGCGGCGGCGGGGGAG GAGGCGGTGGCGGCGCGCTGGACCTGAAGCTCGGCGCGCCCACGAGCTGGAGGCCGGTCCAGGCGGCAGC ACCGGTGCAGCAGCAGCAGCAGCCGGCTTCCGCGCCGGCGAAGCGAGCTCGGTCGGGGCAGGGTGCGCAG CAGGCGGTCCCGGCGTGCTCCGTCCAGGGCTGCACGGCCGACCTGTCCCGGGTCCGCGACTACCACCGCC GGCACAAGGTCTGCGAGGCGCACGCCAAGACGCCCGTCGTCGCCGTCAACGGCCAGCAGCAGCGCTTCTG CCAGCAGTGCAGCAGGTTCCATTTGCTCGTGGAGTTCGACGAGG…

## Sheet: S.Table 5
Table S5. Amino acid sequences of 28 oat SPL genes
Gene	Gene Symbol				Sequence
AsSPL1A	AVESA.00010b.r2.3AG0429080				MDAGFLQEGAQTGLKRMPSGLKNKKKGHEWDLNDWRWDGNMFLATPSSNADAPSGCSSRE LGRAEEGITFGVADKRRRVSSADNHEGCSNAAVTKGHHDRVAVRRGQISEEERPANATGA CSSSAPSCQVDGCHADLRDGRDYHKRHKVCEVHTKSTLVRIKNVQYRFCQQCSRFHLLQE FDEGKKSCRSRLAKHNGRRRKAPAQAGNSSSENHSLTNTLLLLLRQLAGQDSGSSSEQIN GPNYLVYLLKNLAAIASTQTYQDMLKNANSAAISSNAGNYVVNGFTIQEQTGPPIPGTES SAEEPPVKRYVQNFDLNDAYVAEDESRTDKIVFKLFGKEPNDFPTDLRAQILNWLSHYPS DLESYIRPGCVILTIYLRLPNWMWDQLNVDPAP…
AsSPL1C	AVESA.00010b.r2.3CG0485440				MPSALKSKKGHEWDLNDWRWDGNMFLATPSSNADAPLGCSSRELGRAEEGITFGVADKRR RVSTADNQEGCSNAAVTNGDHDRVAVRRGQSSEEERPANATGACSSSAPSCQVDGCHADL SNGRDYHKRHKVCEVHTKSTLVRIKNVEYRFCQQCSRFHLLQEFDEGKKSCRSRLAKHNG RRRKAPAQAGNSSSENHSLTNTLLLLLRQLAGQDSGSSSEQINGPNYLVNLLKNLAAIAG TQTYQDMLQNANSAPISSNAGNYVVNGFTIQEQTGPPIPVTESFAEEPPVKRYVQNFDLN DAYVAEDESRTDKIVFKLFGKEPNDFPTDLRAQILNWLSHYPSDLESYIRPGCVILTIYL RLPKWMWDQLNADPAPWIENLISILTHGFWETG…
AsSPL1D*	AVESA.00001b.r3.3Dg0000777				MDAGFLQEGAQTGLKRMPSGLKNKKKGHEWDLNDWRWDGNMFLATPSSNADAPSGCSSRE LGRAEEGITFGVADKRRRVSSADNHEGCSNAAVTKGHHDRVAVRRGQISEEERPANATGA CSSSAPSCQVDGCHADLRDGRDYHKRHKVCEVHTKSTLVRIKNVEYRFCQQCSRFHLLQE FDEGKKSCRSRLAKHNGRRRKAPAQAWNSSSENHSLTNTLLLLLRQLAGQDSGSSSEQIN GPNYLVYLLKNLAAIASTQTYQDMLKNANSAAISSNAGNYVVNGFTIQEQTGPPIPGTES SAEEPPVKRYVQNFDLNDAYVAEDESRTDKIVFKLFGKEPNDFPTDLRAQILNWLSHYPS DLESYIRPGCVILTIYLRLPNWMWDQLNVDPAP…
AsSPL3A	AVESA.00010b.r2.1AG0030000				MVLCRAAAAADWGSCSRLPGGGICCCLPYFPGREEEGRRYPDLWSLKLRQLLTHKVGEAA PEIFSSGMGSFGMDWNQKSSVLWDWENLPPPIGVSAGENPKNGMLQAEPRFAGAAATMGN EALNSSGGSGSGSGSGTFSSSSEMGYGSSRSSMSASIDSSSKAGNNMEFRFAPAKNPAAD RSTSKNTEFGKVDSTRTGTSPSSVVAVSSGEPVIGLKLGKRTYFEDVCGGQNAKSSPSGA GAPKQSPALVKKAKVDQHKPHNSYCQVEGCKVDLSTAKDYHRKHRVCELHSKAPKVVVAG LERRFCQQCSRFHALGEFDLTKKSCRRRLNDHNSRRRKPQPEAISFSSSRMSTMFYDARQ QTSLMFGQAPYVQTRSFASSSWDDPGGFKFTET…
AsSPL3C	AVESA.00010b.r2.6CG1116620				MGSFGMDWNQKSSVLWDWENLPPPVGVNAGENPKNGMLQAEPRFAGVAAAMGNEATHSSG GSGTFSSSSEMGYGSSRSSLSASIDSSSKAGNSMEFRFAPAKNPAADRSTSKNTEFGKAD STRTGTSPSSVVAVSSGEPVIGLKLGKRTYFEDVCGGQNNAKSSPSGAGAPKQPPALVKK AKVDQHKPHNSYCQVEGCKVDLSAAKDYHRKHRVCELHSKTPKVVVAGLERRFCQQCSRF HALGEFDQTKKSCRRRLNDHNSRRRKPQPEAISFSSSRMSTMFYDARQQTSLMFSQAPYV QTRSFASSSWDDPGGFKFTETKASWLKPTTAAGADGTHLSSQHVWHNIMPHGAHHGFDGF MAFKGTGAKFLNQGISPYNLYE*
AsSPL3D	AVESA.00010b.r2.2DG0387650				MVLCRAAAAADWGSCSRLPGGGICCCLPYFPGREEEGRRYPDLWSLKLRQLLTHEVGEAA PEIFSSGMGSFGMDWNQKSSVLWDWENLPPPIGVSAGENPKNGMLQADPRFAGAAATMGN EALNSSGGSGSGTFSSSSEMGYGSSRSSMSASIDSSSKAGNNMEFRFAPAKIPAADRSTS KNTEFGKVDSTRTGTSPSSVVAVSSGEPVIGLKLGKRTYFEDVCGGQNAKSSPSGAGAPK QSPALVKKAKVDQNKPHNSYCQVEGCKVDLSTAKDYHRKHRVCELHSKAPKVVVAGLERR FCQQCSRFHALGEFDLTKKSCRRRLNDHNSRRRKPQPEAISFSSSRMSTMFYDARQQTSL MFGQAPYVQTRSFASSSWDDPGGFKFTETKASW…
AsSPL6A	AVESA.00010b.r2.4AG0617780				MEAARVGSQSRHLYGGGLGGELDQARREKRVFGWDLNDWSWDSERFVATPVPTAVANGLS LNSSPSSSEEAEVEVLRNGSVRGDFDKRKRVVVIDDDEDEDPVENSREVLSLRIGGAAGG AVDDGGVNEEDRNGKKIRVQGGSSNGPACQVEGCWADLSVAKDYHRRHKVCEMHAKANTA VVGNTVQRFCQQCSRFHLLQEFDEGKRSCRRRLAGHNKRRRKTRPEIAVAGSPIEEKVSS YLLLSLLGVCANLNSENAEHLQGQELLSNLWRNLGTVAKALDPKELCKLLEACQSMQNGS NTGTPEVANALVNTAAAEAAGPSXXXXCPITITSYIMGQREYLINNQFITSLWCIVPHEY SKVSKLSEQLVNLYVRCRTDKIVFKLFEKVPSD…
AsSPL6C	AVESA.00010b.r2.7CG0713010				MEAARVGSQSRHLYGSGLGGELDQARREKRVFGWDLNDWSWDSERFVATPVPAAVANGLS LNSSPSSSEEAEVQVLTNGSVRGDFDKRKRVVVIDDDDDDKDDDLVENSREVLSLRIGGG AVAGGAVEDAGVNEDRNGKKIGVQGGSSSGPSCQVEGCWADLSVAKDYHRRHKVCEMHAK ANTAVVGNTVQRFCQQCSRFHLLQEFDEGKRSCRRRLAGHNKRRRKTRPEIAVGGSPIED KVSSYLLLSLLGVCANLNSENTEHLQGQELLSNLWRNLGTVAKALDPKELCKLLEACQSM QNGSNTGTPEAANALLNTAAAEAAGPSNSKAPFANGGQCGQTPCAVVPVQSKATMAAPPE TPACKLKNFDLNDTCNDMEGFEDGSNCPSWIRQ…
AsSPL6D*	AVESA.00001b.r3.4Dg0002398				MEAARVGSQSRHLYGGGLGGELDQARREKRVFGWDLNDWSWDSERFVATPVPAAVANGLS LNSSPSSSEEAEVEVLRNGSVRGDFDKRKRVVVIDDDEDEDPVENSREVLSLRIGGAAGG AVDDGGVNEEDRNGKKIRVQGGSSNGPACQVEGCWADLSVAKDYHRRHKVCEMHAKANTA VVGNTVQRFCQQCSRFHLLQEFDEGKRSCRRRLAGHNKRRRKTRPEIAVAGSPIEEKVSS YLLLSLLGVCANLNSENAERLQGQELLSNLWRNLGTVAKALDPKELCKLLEACQSMQNGS NTGTPEVANALVNTAAAEAAGPSNSKAPFANGGQCGQTPCAVVPVQSKATMAATPENPAC KLKNFDLNDTCNDMEGFEDGSNCPSWIRQDSTQ…
AsSPL9A	AVESA.00010b.r2.1AG0053930				MDASDSGGGGVAAGVGELLWDWDNLLNFAIQNDDPLVLPWDNPLGIEADPTEGALLPAPS PPQPVDAEPVPQPPPPPPVEAGGSRRGVRKRDPRLVCPNYLAGIVPCACPELDEMAAAAE VEEVAAEMLAGPRKKSKAAIRGSRAAARIGGSSGVAGRGGAAEMKCQVPGCEADIRELKG YHKRHRVCLRCAHASAVMLDSVQKRYCQQCGKFHVLLDFDEDKRSCRRKLERHNKRRRRK PDSKDTLEKETDEQLDLSTDGSGGRELREEDIDGATCNMLETVHSNKVLDRETPVGSEDM LSSPTCTQTSLQNDQSKSIVTFAASVEACIGTKQENAKLTSSPMHDTKSTYSSSCPTGRI SFKLYDWNPAEFPRRLRNQIFEWLSSMPVELEG…
AsSPL9C	AVESA.00010b.r2.1CG0079470				MDASDSGGGGVAAGVGELLWDWDNLLNFAIQNDDPLVLPWDNPLGIEADPTEGALLPAPS PPQPVDAEPVPQPLPPPPVEAGGSRRGVRKRDPRLVCPNYLAGIVPCACPELDEMAAAAE VEEVAAEMLAGPRKKSKAAIRGSRAAARIGGGSGVAGRGGAAEMKCQVPGCEADIRELKG YHKRHRVCLRCAHASAVMLDGVQKRYCQQCGKFHVLLDFDEDKRSCRRKLERHNKRRRRK PDSKDTLEKETDEQLDLSTDGSGGRELREEDIDGATCNMPETVLSNQVLDGETPVGSEDM LSSPTCTQTSLQNDQSKSIVTFAASVEACIGTKQENAKLMNSPMHDTKSTYSSSCPTGRI SFKLYDWNPAEFPRRLRNQIFEWLSSMPVELEG…
AsSPL9D	AVESA.00010b.r2.1DG0172650				MDASDSGGGGVAAGVGELLWDWDNLLNFAIQNDDPLVLPWDNPLGIDADPTEGALLPAPS PPQPVDAEPVPQPPPPPVEAGGSRRGVRKRDPRLVCPNYLAGIVPCACPELDEMAAAAEV EEVAAEMLAGPRKKSKAAIRGSRAAAKIGGGSGVAGRGGAVEMKCQVPGCEADIRELKGY HKRHRVCLRCAHASAVMLDGVQKRYCQQCGKFHVLLDFDEDKRSCRRKLERHNKRRRRKP DSKDTLEKEADEQLDLSTDGSGGRELREEDIDGATCNMLETVHSNKVLDRETPVGSEDML SSPTCTQTSLQNDQSKSIVTFAASVEACIGTKQENAKLTSSPMHDTKSTYSSSCPTGRIS FKLYDWNPAEFPRRLRNQIFEWLSSMPVELEGY…
AsSPL11A	AVESA.00010b.r2.6AG1006610				MEWTAPEPTPSSPPHLLWDWGAAAAPGSSGEAAGRRGKEKRAKVRQEGSGGGGGGGGGGG NVRCQVEGCGLELRAVKDYHRKHRVCEAHTKCPRVVVAGQERRFCQQCSRFHPLSEFDQN KRSCRRRLSDHNARRRKPQPDAFSFAPARLSSSLIFDDRRQISFVLDKAPLSHVRPFAIS PWDSPSDFKFAQVKEIREVSINGQVHLDKSRPSDVVPTMSHDIDGLLPMKGMVCQYNLLL LLKC*
AsSPL11C	AVESA.00010b.r2.6CG1110970				MEWTAPEPTRSSPPHLLWDWGAAAAPGSSGEAAGRRGKEKRAKVREERSGGGGGGGGGGG NVRCQVEGCGLELRAVKDYHRKHRVCEAHTKCPRVVVAGQERRFCQQCSRFHPLSEFDQN KRSCRRRLSDHNARRRKPQPDAFSFAPARLSSSLIFDDRRQISFVLDKAPLSHVRPFAIS PWDSPSDFKLPQAKEIREVSINGQVHLDKSHPPHVVSTMSHDIDGLFPMKGPDSSLTASK LGGAPDLQRALSLLSASSCGLPDPVQQASCLVQFTGASQNGRGPPPSHGGSSALVASFAE GQQPMAPSSQLVRFTFDGNSNGYESTFFGLNQMN*
AsSPL11D	AVESA.00010b.r2.2DG0382760				MEWTAPEPTPSSPPHLLWDWGAAAAPGSSGEAAGRRGKEKRAKVRQEGSGGGGGGGGGGG GNVRCQVEGCGLELRAVKDYHRKHRVCEAHTKCPRVVVAGQERRFCQQCSRFHPLSEFDQ NKRSCRRRLSDHNARRRKPQPDAFSFAPARLSSSLIFDDRRQISFVLDKAPLSHVRPFAI SPWDSPSDFKFAQVKEIREVSINGQVHLDKTRPSDVVPTMSHDIDGLLPMKGPDSSLTAS KLGRAPDLQRALSLLSASSCGLPDPVQQASCLVQFTGASQNGRGPPPSHGGSSVSVASFA EGQPMAPPSQLLRFTLDGNSNGYESTFFGLNQMN*
AsSPL13A	AVESA.00010b.r2.2AG0198950				MDRKEKSRKSSSSAAAMAALAAAAAVGDGMMPPSGEEDKKMKLVNVPVITVGASSSSAAA VSVRRNGGAGGAAGAGGPTCQAERCGTDLAEAKRYHRRHKVCETHAKAAVVLVGGLRQRF CQQCSRFHEISEFDDTKRSCRRRLAGHNERRRKSSAEANDVCRHADQGNPPPNHYQIR*
AsSPL13C	AVESA.00010b.r2.2CG0276270				MERKEKSRKSSSSAAAMAALAAAAAVGGGMIPPSGEEDKKLKLVNVPVITVGASSSSAAA VSVRRNGGAAGSGGPTCQAERCGADLAEAKRYHRRHKVCETHAKAAVVLVGGLRQRFCQQ CSRFHEISEFDDNKRSCRRRLAGHNERRRKSSAEANDVCRQADQDGRGHPGNPPLNHFQI R*
AsSPL13D	AVESA.00010b.r2.2DG0349760				MDRKEKSRKSSSSAAAMAALAAAAAVGDGMMPPSVEEDKKLKLVNVPVITVGASSSSAAA VSVRRNGGAGGAAGAGGPTCQAERCGTDLAEAKRYHRRHKVCETHAKAAVVLVGGLRQRF CQQCSRFHEISEFDDTKRSCRRRLAGHNERRRKSSAEANDVCRHADQGNPPPNHYQIR*
AsSPL15A	AVESA.00010b.r2.7AG1218390				MQREAGPQVASPHYLHQIQQLPPHAAAAAKKRGNPWPAMEPSDNTAAAAASAAAAAGGNW NPRMWEWDSRAFTAKPSSDAHRLAGGQHQPPPAIAAEPPRQMGLQLGPREEAAAMAMDVS PTTTISSSPSPPARAALEQAVRPTKRVRSGSPGTGSAGDGGAGSANGGAGTYPMCQVDDC RADLTGAKDYHRRHKVCEAHSKTTKAVVANQMQRFCQQCSRFHPLSEFDEGKRSCRRRLA GHNRRRRKTQPTDVASQLLLPENQENAANRTQDIVNLITVIARLQGGNVGKLPSIPPMPD KENIVRIISKINSINNAKSPGKSPPSEVIDLNASHGQQQISVQKATKEVDKQTVPSTMDL LTVLSGALGASTPETNTSQSQGSSDSSGNNKSK…
AsSPL15C	AVESA.00010b.r2.5CG0931600				MQREAGPQVASPLYLHQIQQLPPHAAAAARKRGNPWPAMEPSENTAPAPAAAAGGGGGNW NPRMWEWDSRAFTAKPSSDAPHLAGGHQHQQPPATIASEARRQGAAAQLGLQLGLREEAA MAMDVSPTTTISSSPSPPARAAQEQAVRPTKRVRSGSPGTGSGGDGGGGAGSANGGAGSY PMCQVDDCRADLTSAKDYHRRHKVCEAHSKTTKAVVANQMQRFCQQCSRFHPLSEFDEGK RSCRRRLAGHNRRRRKTQPTDVASQLLLPENQENAANRTQDIVNLITVIARLQGGNVGKL PSIPPMPDKDNIVQIISKINSINNAKSPAKSPPSEVNDLNAAHGQQQISVQKTTKGIDKQ TVPSTMDLLTVLSGALGASTPETNTSQSQGSSD…
AsSPL15D	AVESA.00010b.r2.7DG1390040				MQREAGPQVASPHYLHQIQQLPPHAAAAAAKKRGNPWPAMEPSDNTAASAAAAAGGNWNP RMWEWDSRAFTAKPSSDAHRLAGGHQHQQPPPAIAAEPPRQLGLQLGLREEAATMAMDVS PTTTISSSPSPPARAALEQAVRPTKRVRSGSPGTGSAGDGGAGSANGGAGTYPMCQVDDC RADLTSAKDYHRRHKVCEAHSKTTKAVVANQMQRFCQQCSRFHPLSEFDEGKRSCRRRLA GHNRRRRKTQPTDVASQLLLPENQENAANRTQDIVNLITVIARLQGGNVGKLPSIPPMPD KENIVQIISKINSINNAKSPGKSPPSEVIDLNASHGQQQISVQKATKEVDKQTVPSTMDL LTVLSGALGASTPETNTSQSQGSSDSSGNNKSK…
AsSPL16A	AVESA.00010b.r2.5AG0853240				MDWDLKMPVSWDLAELEHDAVPAIAAPAPAVVASSIVATARGPPSRPECSVDLKLGGLGE FGLGAAPDGAMKEPPAKCGPVVPASTAAAAAAAVVPSASPLKRPRPGAGGGSGHCPSCAV DGCKADLSRCRDYHRRHKVCEAHSKTPLVLVAGREMRFCQQCSRFHLLAEFDEAKRSCRK RLAGHNRRRRKPQVDSMNSGSFMTTQQGTRFASFSTPRPEASWSGIIKSEDTSPYYTHQV LSNRQNFAGSTSSYSKEGRRFPFLHEVDQMNFSTGAAASLEIPVCQPLLKAPVAPPPPPP ESSSSNKMFSDGQLTHMLDSDCALSLLSSPANSSSVVDVSRMVRPTEHIPSATAQHHLVP NLHFGSSSSWFACSQASSGVSAAAPRFAFPSSM…
AsSPL16C	AVESA.00010b.r2.5CG0880720				MDWDLKMPVSWDLAELEHDAVPAIAAPAPVVAVSGIVAARGPPSRPECSVDLKLGGLGEF VAAPDGAAMKEPAAKGGPVVPASTAAAAAAVVPSASPLKRPRPGAGAGSGHCPSCAVDGC KADLSRCRDYHRRHKVCEAHSKTPLVLVAGREMRFCQQCSRFHLLAEFDEAKRSCRKRLA GHNRRRRKPQVDSMNSGSFMTTQQGTRFASFATPRPEPSWSGIIKSEDTSPYYTHQVLSN RFAGSTSSYSKEGRRFPFLHEVDQMSFSTGAAASLEIPVCQPLLKAPVAPPPPPESSSSN KMFSDGQLTHMLDSDCALSLLSSPANSSSVVDVSRMVRPTEHIPSATAQHHLVPNLHFGS SSSWFACSQASSGVSAAAPRFAFPSGMESEQLN…
AsSPL16D	AVESA.00010b.r2.5DG0956210				MDWDLKMPVSWDLAELEHDAVPAIAAPAPVVVASSIVAAARGPPSRPECSVDLKLGGLGE FGAAPDGGAMKEPPAKGGLVVPALTAAAVAAAVVPSASPLKRPRPGAGGGSGHCPSCAVD GCKADLSRCRDYHRRHKVCEAHSKTPLVLVAGREMRFCQQCSRFHLLAEFDEAKRSCRKR LAGHNRRRRKPQVDSMNSGSFMTTQQGLFSNAGTRFASFATPRPEASWSAIVKSEDTTPY YTHQVLSNRQTFVGSTSSYSKEGRRFPFLHEVDQMSFTTGATAASLEIPVCQPLLKAPVA PPPPESSSSNKMFSDGQLTHMLDSDCALSLLSSPANSSSVVDVSRMVRPTEHIPSATAQH HLVPNLHFGSSSSWFACSQASSGVSAAAPRFAF…
AsSPL17A	AVESA.00010b.r2.5AG0851230				METGSSGGGGGGRRPGDDAHGLNFGKKIYFEQDASGGSGSSSGGGGGGRKGKGVASSGGP AGGQQPRCQVAGCGVDLTGVKGYYCRHKVCKMHAKSPVVVVAGIEQRFCQQCSRFHQVTE FDQGKRSCRRRLAGHNERRRKPPPGPASRYGRLSTSFQEDPGRLRSFLLDFSYPRAPSSV RDPWPTIQPGDHHMPGTTYWQGSHEHHPHRSAVVGYGDHHVYNGQGSSGGGGAPMIPSYE LPSGECIAGVAADSSCALSLLSTQPWDSTHSASHNRSPAMSTTSAFQGSPVAPSVVASNY MAASSSGSWGSPRGHGGARNMQQHHHHLQHDTVMTEVHHPHPGSVHHGQFGELELALQQG RAAQNPPDGEHGSGGAFSHSSNAMNWSL*
AsSPL17C	AVESA.00010b.r2.5CG0882850				METGSSGGGGRRPGDDAHGLNFGKKIYFEQDASGGSGSSGGGGGGGRKGKGVAASGGPAG GGAGGQQPRCQVAGCGVDLTGVKGYYCRHKVCKMHAKAPVVVVAGIEQRFCQQCSRFHQV TEFDQGKRSCRRRLAGHNERRRKPPPGPASRYGRLSTSLQEDPGRLRSFLLDFSYPRAPS SVRDPWPTIQPGDYHMPGTTYWQGSSHEHHPQRSAVVGYGDHHAYTTGQGSSSGGGGAPM IPTYELPSGEHIAGVAADSSCALSLLSTQPWDSTHSASHNNRSPAMSTTSAFQGSPVAPS VVASNYMAASSSGSWGSPRGHGGARNMQQHHHHHLTHDTVMTEVHPHHHGQFGELELALQ QGRAAQNPPDGEHGSGSGGAFSHSSNAMNWSL*
AsSPL17D*	AVESA.00001b.r3.5Dg0002304				METGSSGGGRRPGDDAHGLNFGKKIYFEQDASGGSGSSSGGGGGRKGKGVASSGGPAGGQ QPRCQVAGCGVDLTGVKGYYCRHKVCKMHAKSPVVVVAGIEQRFCQQCSRFHQVTEFDQG KRSCRRRLAGHNERRRKPPPGPASRYGRLSTSFQEDPGRLRSFLLDFSYPRAPSSVRDPW PTIQPGDHHMPGTTYWQGSHEHHPHRSAVVGYGDHHAYNGQGSSGGGGAPMIPSYELPSG ECIAGVTADSSCALSLLSTQPWDSTHSASHNRSPAMSTTSAFQGSPVAPSVVASNYMAAS SSGSWGSPRGHGGARNMQQHHHHQQHDTVMTEVHHPHPGSVHHGQFGELELALQQGRAAQ NPPDGEHGSGGAFSHSSNAMNWSL
AsSPL23D	AVESA.00010b.r2.4DG0772040				MDWEPKMPSWDLGTVVGPSGGGGGGGGGALDLKLGAPTSWRPVQAAAPVQQQQQPASAPA KRARSGQGAQQAVPACSVQGCTADLSRVRDYHRRHKVCEAHAKTPVVAVNGQQQRFCQQC SRFHLLVEFDEVKRSCRKRLEGHNRRRRKPQPDPLNPAGLFSNHHGVARFSSYPQIFSTT SMAEPKWPGSIAVKMEADAFHEQYYSALQLNGGASLFHGKAAERKHFPFLTDHDETAAFG CQQPFTITHSSESSSNSSRHSNGKTMFAHDGGPDHSCALSLLSDNPTPAQMMIPPEAQHL GSGGGGVAMQYGGGRMARLPNDGDVSLTGLSYVSLGNKGAPVLPTSTRSQHTATAVTTSS AAAQLQQYHSYYHQLSADQGNTDAGGMQALPFS…

## Sheet: S.Table 6
Table S6. AsmiR156 precursor sequences
S.No	Group	Chr	miR156 Ids	Sequence
1	I	2A	AsmiR156a-A	TGACAGACAGAGTAGTGAGCACGCAGCCGCGACGGCACCGTCCGCCGGGTGCCGTCCCGCCCGGCCGTGTGCTCACTCTCTTCTGTCACCGTGCGCGCGCGCCCGGCCGGGCACCCCATCCCGCTCGCCGCGCTTCGTCCCCCTCCCCCCACACGCCCACTGCGCCGCATCTCTCTCACT
2		2C	AsmiR156a-C	CGGGTGTCGACGGAAATCCGAAGGAGGCAGCTGGGTGACAGACAGAGTAGTGAGCACGCAGCCGCGACGGCACCGTCCGCCGGGTGCCGTCCCGCCCGGCCGTGTGCTCACTCTCTTCTGTCACCGTGCGCGCGCGCCCGGCCGGCACCCCCCATCCCGCTCGCCGCGCTTCATCCCCCTCCCCCCACACGCCC
3		2D	AsmiR156a-D	AGAAGGCAGCTGGGTGACAGACAGAGTAGTGAGCACGCAGCCGCGACGGCACCGTCCGCCGGGTGCCGTCCCGCCCGGCCGTGTGCTCACTCTCTTCTGTCACCGTGCGCGCGCGCCCGGCCGGGCACCCCATCCCGCTCGCCGCGCTTCATCCCCCTCCCCCTACACGCCCACTGCGCCG
4	II	3A	AsmiR156b-A	AATGGCTGACAGAGAGAGAGTGAGCACGCGCAGCTCCAAGCATGGCGCTCGCATGCTAGGAAACCACCGCGTGTGCTCACTCTCTTCTGTCAAACCTCCAAAGCCCAGCTCCCCTCCCTCTGCCTCCGAGCATGGCAAACTGCAAAAGACAAGCTCAGAATATGTGATTGTATGCAAGAAA
5		3C	AsmiR156b-C	TTTCTTGCATACAATCACACATTCCGAGCTTTTTTTTTTTGCAGTTTGCCATGATCGGAGGCAGAGGGAGGGGAGCTGGGCTTTGGAGGTTTGACAGAAGAGAGTGAGCACACGCGGTGGTTTCCTAGCATGCGAGCGCCGTGCTGGGAGCTGCGCGTGCTCACTCTCTCTCTGTCAGCCATTCACCA
6		3D	AsmiR156b-D	CAGCAGATAGAAGAGAGATGGGCATGGTGAATGGCTGACAGAGAGAGAGTGAGCACGCGCAGCTCCCAGCATGGCGCTCGCATGCTAGGAAACCACCGCGTGTGCTCACTCTCTTCTGTCAAACCTCCAAAGCCCAGCTCCCCTCCCTCTGCCCCCGAGCATGGCAAACTGCAAAAGACAAGCTCAGAATATGTGATT
7	III	3A	AsmiR156c-A	AGAGTTATAATGGCTGACAGAGAGAGAAGTGAGCACAAATAGCTTCAAGCATGAACTCTCTCCCATTAATTCACCATGCAAGAAAAGCACCATGTGTGCTCACTCTCTTCTGTCAGCCTCCACCTCACTCCCTTCCTCCCAAGACCAAACAAACAACATAAAAAAAAGACAAGAATTGAAGCAGTCATCTCCGAAGAACTGGCCG
8		3C	AsmiR156c-C	AGTTCTACGGAGATGACTACTTCAATTCTTGTCTTGTTTATGTTTTTTGTTTGGTCTTGGGAGGAAGGGAGTGAGGTGGAGGCTGACAGAAGAGAGTGAGCACACATGGTGCTTTTCTTGCATGGTAAATTAATGGGAGAGAGTTCATGCTTGAAGCTATGTGTGCTCACTTCTCTCTCTGTCAGCCATTATA
9		3D	AsmiR156c-D	CAACACACACACACACACACACACACACACACACTGAGAGAAAGAGATGGGGAGAGAGTTATAATGGCTGACAGAGAGAGAAGTGAGCACAAATAGCTTCAAGCATGAACTCTCTCCCATTAATTCACCATGCAAGAAAAGCACCATGTGTGCTCACTCTCTTCTGTCAGCCTCCACCTCACTCCCTTCCTCCCAAGACCAAA
10	IV	5A	AsmiR156d-A	CTGGTCGGGGTTACGGTGATTTTGATGGAGGTGTCAATTAATGGCTGACAGAAGAGAGTGAGCACACAGCGGCAGGCTACGTCTGGATAAAGACGACGGACCGATGCAAAGAGAGAAGAAAGACGCAGCTGCTGTTGCGTGCTCACCTCTCTCTCTGTCAGCACTCTCTCCCCCTCGGGACTTGTTCCGCCATCAATCCATCTCC
11		5C	AsmiR156d-C	GGGAGAGAGAGCTGACAGAGAGAGAGGTGAGCACGCAACAGCAGCTGCGTCTTTCTTCTCTCTTTGCATCGGTCCATCGTCTTTATCAGACGTAGTCTGCCGCTGTGTGCTCACTCTCTTCTGTCAGCCATTGACACCTCCATCAAAACCACCGTAAACCCGACCAGTCCCATCGGGCACAGCAGACGTTCGACACGAAGACAGGGAG
12		5D	AsmiR156d-D	CCCTCCCTCCCTGTCTTCGTGTCGAACGTCTGCTGTGTTCGATGGGACTGGTCGGGGTTACGGTGGTTTTGATGGAGGTGTCAATTAATGGCTGACAGAAGAGAGTGAGCACACAGCGGCAGGCTACGTCTGGATAAAGACGACGGACCGATGCAAAGAGAGAAGAAAGACGCAGCTGCTGTTGCGTGCTCACCTCTCTCTCTGTCAGCACTC
13	V	6A	AsmiR156e-A	AACTCCTAAGAGAAAGAGGCTGACAGAAAGAGGAGTGAGCACGCGGCGAAGACGACATACATGTTATGCCGGACATCACGCCGTGTGCTCACTCTCTTCTGTCAATCTCTTGAGGGATTCTCCGCGGAGGAGCTGACCTTACTTTGCAGATTGCACAATCGAAGAACAACTTCC
14		6C	AsmiR156e-C	CTCCCAAGAGAAAGAGGCTGACAGAAAGAGGAGTGAGCACGCGGCAAAGACGGCATACATGTTATGCCGGACATCACGCCGTGTGCTCACTCTCTTCTGTCAATCTCTCGAGGAACTCTCCGCGGAGGAGCTGACCTTACTTTGCAGATTGCACAATCGAAGAAATCCAAAAAAAACAGCACACAA
15		2D	AsmiR156e-D	GAGGCTGACAGAAAGAGGAGTGAGCACGCGGCGAAGACGGCATACATGTTATGCCGGACATCACGCCGTGTGCTCACTCTCTTCTGTCAATCTCTTGAGGGATTCTCCGCGGAGGAGCTGACCTTACTTTGCAGATTGCACAATCGAAGAACAACTTCCAAAAATCGGCACACAAATTG
16	VI	6A	AsmiR156f-A	AGCCCGGCGCGGTGGTCGCGGCGGCGGCGGCGGCGTGTGTTCTAGCTAGCTAGGCAAGGACCGGTATGGGGTGCTGGGCGCGGTGACAGAAGAGAGTGAGCACACGGCCGGTCGTTACGGCACCGTCCGGGTGTGCCGTCGCGGACGCGTGCTCACTGCTCTTCCTGTCATCCACACTCT
17		6C	AsmiR156f-C	CGTGTGTTCAAGGTGCGCGGCCCTGCTGCTAGCTAGCTAGCTAGGCAAGGACCGGTATGGGGTGCTGGGCGCGGTGACAGAAGAGAGTGAGCACACGGCCGGTCGTTACGGCACCGCCCGGGTGTGCCGTCGCGGTCGCGTGCTCACTGCTCTTCCTGTCATCCACACTC
18		6D	AsmiR156f-D	CCGAGCCCGGCGCGGTGGTCGCGGCGGCGGCGGCGGCGTGTGTTCTAGCTAGCTAGGCAAGGACCGGTATGGGGTGCTGGGCGCGGTGACAGAAGAGAGTGAGCACACGGCCGGTCGTTACGGCACCGTCCGGGTGTGCCGTCGCGGACGCGTGCTCACTGCTCTTCCTGTCATCCACAC
19	VII	7A	AsmiR156g-A	AGAGAGAGAGAGGTGACAGAGAGAGAAGTGAGCACGCAGCAGCAGCTGCACCATTCATATACGCCGTCGCGCGCCACCGCCGCCGCGCCGATGGAATAGGTGCAGTCTCCCCGCTGTGTGCTCACTCTCTTCTGTCACCTGGCCACCGTCCACTACCACCGCAAAACAAACCCATTAGCTTAC
20		5C	AsmiR156g-C	ACAGAGAGAGAAGTGAGCACGCAGCAGCAGCTGCACCATTCATATACGCCGTCGCGCGCCACCGCCGCGCCGATGGAATAGGTGCGGTCTCCCCGCTGTGTGCTCACTCTCTTCTGTCACCTGGCCACCGTCCACCACCACCGCACAACAAACCGATTACCTAAATATATACACAGTTACACACACAAACAGCAGCGGAAACTGCAAGGGAAACCAGCCGGGG
21		7D	AsmiR156g-D	GGGAGGCTGGGAGAGAGAGAGAGAGAGGTGACAGAGAGAGAAGTGAGCACGCAGCAGAAGCTGCACCATTCATATACGCCGTCGCGCGCCACCGCCGCCGCGCCGATGGAATAGGTGCAGTCTCCCCGCTGTGTGCTCACTCTCTTCTGTCACCTGGCCACCGTCCACTACCACCGCAAACAAACCCATTAGCTTACATATATACACACACAAACTGCAAGGGAAACCAGCCGGGGGATCTGCCGGAGAGGAAGAAGAAGGGGG

## Sheet: S.Table 7
Table S7. qRT-PCR primers used in this study
Name	Sequence
q-AsSPL1-F	GCGAAGAAGAGAGACCTGCAA
q-AsSPL1-R	ACACCTTGTGCCTCTTGTGG
q-AsSPL3-F	CTTCAGGATGCTCTCTCTCT
q-AsSPL3-R	GTGTGCATAGCAGGGTTG
q-AsSPL6-F	GAACTGGGCTGGCTTCTTCA
q-AsSPL6-R	TTTGGTCACAGCACACCACT
q-AsSPL9-F	CCTGAGTTGGACGAGATGGC
q-AsSPL9-R	AGCCTGGTACTTGGCACTTC
q-AsSPL11-F	AAGCATCTTGCCTCGTCCAG
q-AsSPL11-R	TGCCATCCAAGGTAAAACGGA
q-AsSPL15-F	GCTCGCCCCTACATCCATTC
q-AsSPL15-R	ATCCAGCCTCTCCCACTTGA
q-AsEF1A-F	GTGAAGATGATTCCCACCAAGC
q-AsEF1A-R	CCTCATGTCACGCACAGCAAA
AsmiR156 STP	GTCGTATCCAGTGCAGGGTCCGAGGTATTCGCACTGGATACGACTGTGCT
AsmiR156-F	CCGCCCTGACAGAAGAGAGTG
Universal RP	GTGCAGGGTCCGAGGT

## Sheet: Figure S1
Figue S1. Multisequence alingment of group 4 SPLs showing His to Cys mutation in the first zinc finger
